# Supplementary material for: CRISPR/Cas9-Mediated Multiple Knockouts in Abscisic Acid Receptor Genes Reduced the Sensitivity to ABA during Soybean Seed Germination
Source: Int J Mol Sci. 2022 Dec 18;23(24):16173. doi: 10.3390/ijms232416173 (PMC9784318; doi:10.3390/ijms232416173)
Supplement: Supplementary file 1 [file ijms-23-16173-s001.zip]

Archive with 6 entries (6 files):
- Supplementary Material Figure S1-S6_20221111183450.pdf
- Table S1 .xlsx
- Table S2 .xlsx
- Table S3 .xlsx
- Table S4.xlsx
- Table S5.xlsx
