# Supplementary material for: CRISPR/Cas9-Mediated Multiple Knockouts in Abscisic Acid Receptor Genes Reduced the Sensitivity to ABA during Soybean Seed Germination
Source: Int J Mol Sci. 2022 Dec 18;23(24):16173. doi: 10.3390/ijms232416173 (PMC9784318; doi:10.3390/ijms232416173)
Supplement: Supplementary file 1 [file ijms-23-16173-s001.zip › Table S2 .xlsx]

## Sheet: Sheet1
Table S2. Primers used to identify transgene positive.
Cas9-F	CGATCGCCTTCTTTTGCTCG
Cas9-R	CTCGACTGATAAGGCGGACC
pSC1-F	GATGAAGTGGACGGAAGGAAGGAG
gRNA-R	GTAAGGGGAAACCTTGAGAT
