# Supplementary material for: CRISPR/Cas9-Mediated Multiple Knockouts in Abscisic Acid Receptor Genes Reduced the Sensitivity to ABA during Soybean Seed Germination
Source: Int J Mol Sci. 2022 Dec 18;23(24):16173. doi: 10.3390/ijms232416173 (PMC9784318; doi:10.3390/ijms232416173)
Supplement: Supplementary file 1 [file ijms-23-16173-s001.zip › Table S3 .xlsx]

## Sheet: Sheet1
Table S3. Primers for GmPYL17、GmPYL18、GmPYL19 genes containing amplified fragments of the gRNA sequence region
GmPYL17	G13F	GGGGGATTTCAGGGTTTTGCCAT
	G13R	TGCACCTCACACACACAATTTTGGC
GmPYL18	G03F	GCACCTCACACACACAATTTTGGCA
	G03R	GGAAAGGGAGGGAGGGGGCA
GmPYL19	G06F	TGGCCGGAGAAGAAGACGGTGT
	G06R	CCGGCACGTTTTGCCTCGGA
