# Supplementary material for: CRISPR/Cas9-Mediated Multiple Knockouts in Abscisic Acid Receptor Genes Reduced the Sensitivity to ABA during Soybean Seed Germination
Source: Int J Mol Sci. 2022 Dec 18;23(24):16173. doi: 10.3390/ijms232416173 (PMC9784318; doi:10.3390/ijms232416173)
Supplement: Supplementary file 1 [file ijms-23-16173-s001.zip › Table S4.xlsx]

## Sheet: Clade1
GO_acc	term_type	Term	queryitem	querytotal	bgitem	bgtotal	pvalue	FDR	entries
GO:0003677	F	DNA binding	29	131	2611	29501	3.6e-06	0.00011	// Glyma.18G091600 // Glyma.10G198500 // Glyma.13G173100 // Glyma.05G188700 // Glyma.19G104200 // Glyma.05G195000 // Glyma.05G228100 // Glyma.19G151400 // Glyma.13G342000 // Glyma.04G041200 // Glyma.13G132100 // Glyma.06G010200 // Glyma.09G274000 // Glyma.15G040200 // Glyma.08G245000 // Glyma.20G191600 // Glyma.17G240100 // Glyma.06G236400 // Glyma.17G063200 // Glyma.12G055200 // Glyma.15G085400 …
GO:0003676	F	nucleic acid binding	30	131	3997	29501	0.0025	0.025	// Glyma.18G091600 // Glyma.10G198500 // Glyma.13G342000 // Glyma.05G188700 // Glyma.19G104200 // Glyma.05G195000 // Glyma.05G228100 // Glyma.05G019600 // Glyma.04G041200 // Glyma.13G132100 // Glyma.06G010200 // Glyma.19G151400 // Glyma.09G274000 // Glyma.15G040200 // Glyma.08G245000 // Glyma.20G191600 // Glyma.17G240100 // Glyma.06G236400 // Glyma.17G063200 // Glyma.12G055200 // Glyma.15G085400 …
GO:0003700	F	transcription factor activity	13	131	1173	29501	0.0023	0.025	// Glyma.18G091600 // Glyma.07G156200 // Glyma.04G041200 // Glyma.06G010200 // Glyma.09G274000 // Glyma.19G104200 // Glyma.16G023800 // Glyma.15G085400 // Glyma.05G063600 // Glyma.17G240100 // Glyma.15G077100 // Glyma.05G228100 // Glyma.06G236400
GO:0044428	C	nuclear part	7	131	327	29501	0.00073	0.033	// Glyma.19G236800 // Glyma.02G216100 // Glyma.04G091400 // Glyma.18G235600 // Glyma.07G068000 // Glyma.09G256800 // Glyma.11G087600
GO:0030528	F	transcription regulator activity	13	131	1292	29501	0.0052	0.038	// Glyma.18G091600 // Glyma.07G156200 // Glyma.04G041200 // Glyma.06G010200 // Glyma.09G274000 // Glyma.19G104200 // Glyma.16G023800 // Glyma.15G085400 // Glyma.05G063600 // Glyma.17G240100 // Glyma.15G077100 // Glyma.05G228100 // Glyma.06G236400
GO:0019222	P	regulation of metabolic process	15	131	1996	29501	0.032	0.6	// Glyma.09G274000 // Glyma.18G091600 // Glyma.07G156200 // Glyma.04G041200 // Glyma.06G010200 // Glyma.10G270500 // Glyma.05G195000 // Glyma.19G104200 // Glyma.16G023800 // Glyma.15G085400 // Glyma.05G063600 // Glyma.17G240100 // Glyma.15G077100 // Glyma.05G228100 // Glyma.06G236400
GO:0034645	P	cellular macromolecule biosynthetic process	22	131	3265	29501	0.031	0.6	// Glyma.18G091600 // Glyma.09G023700 // Glyma.19G104200 // Glyma.05G195000 // Glyma.15G016400 // Glyma.05G228100 // Glyma.05G019600 // Glyma.02G216100 // Glyma.04G041200 // Glyma.06G010200 // Glyma.09G274000 // Glyma.06G236400 // Glyma.17G240100 // Glyma.17G063200 // Glyma.10G270500 // Glyma.16G023800 // Glyma.05G063600 // Glyma.09G172500 // Glyma.15G077100 // Glyma.07G156200 // Glyma.05G050500 …
GO:0010468	P	regulation of gene expression	15	131	1933	29501	0.025	0.6	// Glyma.09G274000 // Glyma.18G091600 // Glyma.07G156200 // Glyma.04G041200 // Glyma.06G010200 // Glyma.10G270500 // Glyma.05G195000 // Glyma.19G104200 // Glyma.16G023800 // Glyma.15G085400 // Glyma.05G063600 // Glyma.17G240100 // Glyma.15G077100 // Glyma.05G228100 // Glyma.06G236400
GO:0019725	P	cellular homeostasis	5	131	252	29501	0.0058	0.6	// Glyma.01G124500 // Glyma.03G050100 // Glyma.14G057300 // Glyma.02G263800 // Glyma.08G052400
GO:0060255	P	regulation of macromolecule metabolic process	15	131	1946	29501	0.027	0.6	// Glyma.09G274000 // Glyma.18G091600 // Glyma.07G156200 // Glyma.04G041200 // Glyma.06G010200 // Glyma.10G270500 // Glyma.05G195000 // Glyma.19G104200 // Glyma.16G023800 // Glyma.15G085400 // Glyma.05G063600 // Glyma.17G240100 // Glyma.15G077100 // Glyma.05G228100 // Glyma.06G236400
GO:0009059	P	macromolecule biosynthetic process	22	131	3272	29501	0.032	0.6	// Glyma.18G091600 // Glyma.09G023700 // Glyma.19G104200 // Glyma.05G195000 // Glyma.15G016400 // Glyma.05G228100 // Glyma.05G019600 // Glyma.02G216100 // Glyma.04G041200 // Glyma.06G010200 // Glyma.09G274000 // Glyma.06G236400 // Glyma.17G240100 // Glyma.17G063200 // Glyma.10G270500 // Glyma.16G023800 // Glyma.05G063600 // Glyma.09G172500 // Glyma.15G077100 // Glyma.07G156200 // Glyma.05G050500 …
GO:0006350	P	transcription	17	131	2109	29501	0.013	0.6	// Glyma.09G274000 // Glyma.18G091600 // Glyma.02G216100 // Glyma.07G156200 // Glyma.04G041200 // Glyma.17G063200 // Glyma.05G195000 // Glyma.10G270500 // Glyma.06G010200 // Glyma.19G104200 // Glyma.16G023800 // Glyma.15G085400 // Glyma.05G063600 // Glyma.17G240100 // Glyma.15G077100 // Glyma.05G228100 // Glyma.06G236400
GO:0006139	P	nucleobase, nucleoside, nucleotide and nucleic acid metabolic process	23	131	3541	29501	0.04	0.65	// Glyma.18G091600 // Glyma.05G195000 // Glyma.05G222300 // Glyma.18G048400 // Glyma.05G228100 // Glyma.17G130100 // Glyma.02G216100 // Glyma.04G041200 // Glyma.06G010200 // Glyma.08G029000 // Glyma.09G274000 // Glyma.06G236400 // Glyma.15G077100 // Glyma.04G065800 // Glyma.17G240100 // Glyma.17G063200 // Glyma.10G270500 // Glyma.16G023800 // Glyma.05G063600 // Glyma.19G104200 // Glyma.07G117000 …
GO:0044249	P	cellular biosynthetic process	25	131	3977	29501	0.045	0.65	// Glyma.18G091600 // Glyma.09G023700 // Glyma.19G104200 // Glyma.05G195000 // Glyma.15G016400 // Glyma.05G228100 // Glyma.05G019600 // Glyma.17G130100 // Glyma.02G216100 // Glyma.04G041200 // Glyma.12G181800 // Glyma.06G010200 // Glyma.09G274000 // Glyma.06G236400 // Glyma.17G240100 // Glyma.17G063200 // Glyma.10G270500 // Glyma.16G023800 // Glyma.05G063600 // Glyma.09G172500 // Glyma.15G077100 …
GO:0032991	C	macromolecular complex	13	131	1849	29501	0.069	0.78	// Glyma.15G016400 // Glyma.07G117000 // Glyma.19G236800 // Glyma.02G216100 // Glyma.09G023700 // Glyma.04G091400 // Glyma.18G235600 // Glyma.07G068000 // Glyma.12G232700 // Glyma.05G022900 // Glyma.09G256800 // Glyma.06G151200 // Glyma.11G087600
GO:0044446	C	intracellular organelle part	7	131	783	29501	0.062	0.78	// Glyma.19G236800 // Glyma.02G216100 // Glyma.04G091400 // Glyma.18G235600 // Glyma.07G068000 // Glyma.09G256800 // Glyma.11G087600
GO:0044422	C	organelle part	7	131	783	29501	0.062	0.78	// Glyma.19G236800 // Glyma.02G216100 // Glyma.04G091400 // Glyma.18G235600 // Glyma.07G068000 // Glyma.09G256800 // Glyma.11G087600
GO:0006807	P	nitrogen compound metabolic process	24	131	3982	29501	0.073	0.81	// Glyma.18G091600 // Glyma.05G195000 // Glyma.05G222300 // Glyma.18G048400 // Glyma.05G228100 // Glyma.17G130100 // Glyma.02G216100 // Glyma.04G041200 // Glyma.12G181800 // Glyma.06G010200 // Glyma.08G029000 // Glyma.09G274000 // Glyma.06G236400 // Glyma.15G077100 // Glyma.04G065800 // Glyma.17G240100 // Glyma.17G063200 // Glyma.10G270500 // Glyma.16G023800 // Glyma.05G063600 // Glyma.19G104200 …
GO:0010467	P	gene expression	20	131	3161	29501	0.067	0.81	// Glyma.09G023700 // Glyma.09G274000 // Glyma.18G091600 // Glyma.02G216100 // Glyma.07G156200 // Glyma.04G041200 // Glyma.15G077100 // Glyma.17G063200 // Glyma.05G195000 // Glyma.10G270500 // Glyma.06G010200 // Glyma.19G104200 // Glyma.16G023800 // Glyma.15G085400 // Glyma.05G063600 // Glyma.17G240100 // Glyma.15G016400 // Glyma.05G228100 // Glyma.05G019600 // Glyma.06G236400
GO:0009058	P	biosynthetic process	26	131	4392	29501	0.075	0.81	// Glyma.18G091600 // Glyma.09G023700 // Glyma.19G104200 // Glyma.05G195000 // Glyma.15G016400 // Glyma.05G228100 // Glyma.05G019600 // Glyma.17G130100 // Glyma.02G216100 // Glyma.04G041200 // Glyma.12G181800 // Glyma.06G010200 // Glyma.09G274000 // Glyma.06G236400 // Glyma.17G240100 // Glyma.17G063200 // Glyma.10G270500 // Glyma.16G023800 // Glyma.05G063600 // Glyma.09G172500 // Glyma.15G077100 …
GO:0042592	P	homeostatic process	5	131	540	29501	0.095	0.82	// Glyma.01G124500 // Glyma.03G050100 // Glyma.14G057300 // Glyma.02G263800 // Glyma.08G052400
GO:0050789	P	regulation of biological process	18	131	2908	29501	0.094	0.82	// Glyma.09G274000 // Glyma.18G091600 // Glyma.14G057300 // Glyma.07G156200 // Glyma.04G041200 // Glyma.08G052400 // Glyma.06G010200 // Glyma.10G270500 // Glyma.05G195000 // Glyma.19G104200 // Glyma.02G263800 // Glyma.16G023800 // Glyma.15G085400 // Glyma.05G063600 // Glyma.17G240100 // Glyma.15G077100 // Glyma.05G228100 // Glyma.06G236400
GO:0050794	P	regulation of cellular process	18	131	2860	29501	0.084	0.82	// Glyma.09G274000 // Glyma.18G091600 // Glyma.14G057300 // Glyma.07G156200 // Glyma.04G041200 // Glyma.08G052400 // Glyma.06G010200 // Glyma.10G270500 // Glyma.05G195000 // Glyma.19G104200 // Glyma.02G263800 // Glyma.16G023800 // Glyma.15G085400 // Glyma.05G063600 // Glyma.17G240100 // Glyma.15G077100 // Glyma.05G228100 // Glyma.06G236400
GO:0005634	C	nucleus	10	131	1408	29501	0.098	0.89	// Glyma.19G236800 // Glyma.02G216100 // Glyma.04G091400 // Glyma.17G063200 // Glyma.18G235600 // Glyma.07G068000 // Glyma.10G270500 // Glyma.09G256800 // Glyma.13G314100 // Glyma.11G087600
GO:0065007	P	biological regulation	20	131	3380	29501	0.11	0.91	// Glyma.03G050100 // Glyma.09G274000 // Glyma.18G091600 // Glyma.14G057300 // Glyma.07G156200 // Glyma.04G041200 // Glyma.08G052400 // Glyma.06G010200 // Glyma.05G195000 // Glyma.10G270500 // Glyma.01G124500 // Glyma.19G104200 // Glyma.02G263800 // Glyma.16G023800 // Glyma.15G085400 // Glyma.05G063600 // Glyma.17G240100 // Glyma.15G077100 // Glyma.05G228100 // Glyma.06G236400
GO:0044267	P	cellular protein metabolic process	9	131	3912	29501	0.99	1	// Glyma.04G180300 // Glyma.15G016400 // Glyma.07G105700 // Glyma.17G262300 // Glyma.09G023700 // Glyma.10G124000 // Glyma.06G151200 // Glyma.05G019600 // Glyma.09G172500
GO:0044260	P	cellular macromolecule metabolic process	27	131	7345	29501	0.89	1	// Glyma.18G091600 // Glyma.07G105700 // Glyma.05G050500 // Glyma.19G104200 // Glyma.10G124000 // Glyma.05G195000 // Glyma.15G016400 // Glyma.05G228100 // Glyma.05G019600 // Glyma.02G216100 // Glyma.04G041200 // Glyma.06G010200 // Glyma.09G274000 // Glyma.06G236400 // Glyma.04G180300 // Glyma.17G240100 // Glyma.17G063200 // Glyma.17G262300 // Glyma.16G023800 // Glyma.05G063600 // Glyma.10G270500 …
GO:0065008	P	regulation of biological quality	5	131	611	29501	0.14	1	// Glyma.01G124500 // Glyma.03G050100 // Glyma.14G057300 // Glyma.02G263800 // Glyma.08G052400
GO:0009987	P	cellular process	46	131	11982	29501	0.92	1	// Glyma.05G222300 // Glyma.18G091600 // Glyma.19G197100 // Glyma.07G105700 // Glyma.11G162200 // Glyma.12G232700 // Glyma.19G104200 // Glyma.06G305200 // Glyma.10G124000 // Glyma.05G195000 // Glyma.18G048400 // Glyma.05G228100 // Glyma.05G019600 // Glyma.17G130100 // Glyma.09G023700 // Glyma.15G016400 // Glyma.02G216100 // Glyma.04G041200 // Glyma.12G181800 // Glyma.08G052400 // Glyma.06G010200 …
GO:0006810	P	transport	6	131	2371	29501	0.96	1	// Glyma.07G117000 // Glyma.05G229700 // Glyma.10G152100 // Glyma.06G305200 // Glyma.17G130100 // Glyma.06G003200
GO:0006464	P	protein modification process	5	131	2768	29501	1	1	// Glyma.07G105700 // Glyma.04G180300 // Glyma.06G151200 // Glyma.09G172500 // Glyma.17G262300
GO:0043412	P	macromolecule modification	5	131	2857	29501	1	1	// Glyma.07G105700 // Glyma.04G180300 // Glyma.06G151200 // Glyma.09G172500 // Glyma.17G262300
GO:0008152	P	metabolic process	65	131	14225	29501	0.41	1	// Glyma.05G222300 // Glyma.18G091600 // Glyma.19G197100 // Glyma.19G156700 // Glyma.07G105700 // Glyma.11G162200 // Glyma.04G180300 // Glyma.12G232700 // Glyma.06G239500 // Glyma.17G230700 // Glyma.01G169200 // Glyma.10G124000 // Glyma.05G195000 // Glyma.18G048400 // Glyma.05G228100 // Glyma.05G019600 // Glyma.19G104200 // Glyma.17G130100 // Glyma.09G023700 // Glyma.15G016400 // Glyma.05G022900 …
GO:0051234	P	establishment of localization	6	131	2371	29501	0.96	1	// Glyma.07G117000 // Glyma.05G229700 // Glyma.10G152100 // Glyma.06G305200 // Glyma.17G130100 // Glyma.06G003200
GO:0051179	P	localization	6	131	2395	29501	0.96	1	// Glyma.07G117000 // Glyma.05G229700 // Glyma.10G152100 // Glyma.06G305200 // Glyma.17G130100 // Glyma.06G003200
GO:0044238	P	primary metabolic process	40	131	10398	29501	0.89	1	// Glyma.05G222300 // Glyma.18G091600 // Glyma.19G156700 // Glyma.07G105700 // Glyma.05G050500 // Glyma.19G104200 // Glyma.17G230700 // Glyma.10G124000 // Glyma.05G195000 // Glyma.18G048400 // Glyma.05G228100 // Glyma.05G019600 // Glyma.17G130100 // Glyma.15G016400 // Glyma.02G216100 // Glyma.04G041200 // Glyma.12G181800 // Glyma.06G010200 // Glyma.08G029000 // Glyma.17G137800 // Glyma.09G274000 …
GO:0019538	P	protein metabolic process	12	131	4692	29501	0.99	1	// Glyma.04G180300 // Glyma.15G016400 // Glyma.07G105700 // Glyma.17G262300 // Glyma.09G023700 // Glyma.17G137800 // Glyma.17G230700 // Glyma.10G124000 // Glyma.19G236600 // Glyma.06G151200 // Glyma.05G019600 // Glyma.09G172500
GO:0050896	P	response to stimulus	6	131	1227	29501	0.46	1	// Glyma.19G245400 // Glyma.06G160300 // Glyma.08G179600 // Glyma.13G278000 // Glyma.06G305200 // Glyma.19G211600
GO:0006950	P	response to stress	5	131	1030	29501	0.48	1	// Glyma.19G245400 // Glyma.13G278000 // Glyma.19G211600 // Glyma.06G160300 // Glyma.08G179600
GO:0044237	P	cellular metabolic process	40	131	9028	29501	0.54	1	// Glyma.05G222300 // Glyma.18G091600 // Glyma.19G197100 // Glyma.07G105700 // Glyma.11G162200 // Glyma.12G232700 // Glyma.19G104200 // Glyma.10G124000 // Glyma.05G195000 // Glyma.18G048400 // Glyma.05G228100 // Glyma.05G019600 // Glyma.17G130100 // Glyma.09G023700 // Glyma.15G016400 // Glyma.02G216100 // Glyma.04G041200 // Glyma.12G181800 // Glyma.06G010200 // Glyma.08G029000 // Glyma.09G274000 …
GO:0043170	P	macromolecule metabolic process	30	131	8210	29501	0.91	1	// Glyma.18G091600 // Glyma.07G105700 // Glyma.05G050500 // Glyma.19G104200 // Glyma.17G230700 // Glyma.10G124000 // Glyma.05G195000 // Glyma.15G016400 // Glyma.05G228100 // Glyma.05G019600 // Glyma.02G216100 // Glyma.04G041200 // Glyma.06G010200 // Glyma.17G137800 // Glyma.09G274000 // Glyma.06G236400 // Glyma.04G180300 // Glyma.17G240100 // Glyma.17G063200 // Glyma.17G262300 // Glyma.16G023800 …
GO:0005488	F	binding	80	131	17591	29501	0.4	1	// Glyma.05G222300 // Glyma.18G091600 // Glyma.10G198500 // Glyma.06G010200 // Glyma.19G197100 // Glyma.11G087600 // Glyma.07G105700 // Glyma.04G121900 // Glyma.10G152100 // Glyma.18G235600 // Glyma.14G088300 // Glyma.07G068000 // Glyma.12G232700 // Glyma.19G104200 // Glyma.01G169200 // Glyma.16G151200 // Glyma.05G195000 // Glyma.17G240100 // Glyma.05G228100 // Glyma.05G019600 // Glyma.10G144700 …
GO:0016740	F	transferase activity	13	131	4916	29501	0.99	1	// Glyma.10G145300 // Glyma.04G180300 // Glyma.03G256500 // Glyma.07G105700 // Glyma.01G195000 // Glyma.01G177900 // Glyma.16G073800 // Glyma.17G262300 // Glyma.18G210500 // Glyma.06G239500 // Glyma.15G241100 // Glyma.11G000500 // Glyma.09G172500
GO:0016787	F	hydrolase activity	14	131	4588	29501	0.96	1	// Glyma.07G117000 // Glyma.02G294000 // Glyma.10G124000 // Glyma.08G029000 // Glyma.06G310100 // Glyma.19G236600 // Glyma.17G137800 // Glyma.17G230700 // Glyma.13G189800 // Glyma.04G118700 // Glyma.05G222300 // Glyma.18G048400 // Glyma.01G239600 // Glyma.04G109900
GO:0005215	F	transporter activity	5	131	1340	29501	0.71	1	// Glyma.07G117000 // Glyma.06G003200 // Glyma.06G305200 // Glyma.05G229700 // Glyma.17G130100
GO:0003824	F	catalytic activity	52	131	13905	29501	0.96	1	// Glyma.10G145300 // Glyma.19G197100 // Glyma.07G105700 // Glyma.04G091400 // Glyma.18G235600 // Glyma.01G195000 // Glyma.07G068000 // Glyma.05G050500 // Glyma.06G239500 // Glyma.17G230700 // Glyma.01G169200 // Glyma.10G124000 // Glyma.05G222300 // Glyma.18G048400 // Glyma.03G256500 // Glyma.12G015300 // Glyma.06G310100 // Glyma.18G210500 // Glyma.02G256800 // Glyma.17G137800 // Glyma.08G029000 …
GO:0005515	F	protein binding	18	131	6255	29501	0.99	1	// Glyma.09G023700 // Glyma.16G151200 // Glyma.19G236800 // Glyma.05G179300 // Glyma.19G151800 // Glyma.04G091400 // Glyma.04G121900 // Glyma.02G069700 // Glyma.08G137000 // Glyma.18G235600 // Glyma.07G068000 // Glyma.16G174400 // Glyma.09G256800 // Glyma.18G214200 // Glyma.15G241100 // Glyma.13G341500 // Glyma.04G177600 // Glyma.11G087600
GO:0043229	C	intracellular organelle	12	131	2514	29501	0.44	1	// Glyma.19G236800 // Glyma.02G216100 // Glyma.09G023700 // Glyma.04G091400 // Glyma.17G063200 // Glyma.18G235600 // Glyma.07G068000 // Glyma.13G314100 // Glyma.09G256800 // Glyma.10G270500 // Glyma.15G016400 // Glyma.11G087600
GO:0005622	C	intracellular	19	131	3706	29501	0.29	1	// Glyma.07G117000 // Glyma.19G236800 // Glyma.02G216100 // Glyma.09G023700 // Glyma.04G091400 // Glyma.13G132100 // Glyma.17G063200 // Glyma.18G235600 // Glyma.07G068000 // Glyma.13G314100 // Glyma.11G087600 // Glyma.12G232700 // Glyma.10G270500 // Glyma.12G103800 // Glyma.06G151200 // Glyma.05G022900 // Glyma.09G256800 // Glyma.15G016400 // Glyma.11G250000
GO:0043227	C	membrane-bounded organelle	10	131	1798	29501	0.28	1	// Glyma.19G236800 // Glyma.02G216100 // Glyma.04G091400 // Glyma.17G063200 // Glyma.18G235600 // Glyma.07G068000 // Glyma.10G270500 // Glyma.09G256800 // Glyma.13G314100 // Glyma.11G087600
GO:0005623	C	cell	27	131	6957	29501	0.82	1	// Glyma.05G229700 // Glyma.11G087600 // Glyma.04G091400 // Glyma.11G250000 // Glyma.01G195000 // Glyma.07G068000 // Glyma.12G232700 // Glyma.06G305200 // Glyma.16G151200 // Glyma.15G016400 // Glyma.09G023700 // Glyma.02G216100 // Glyma.13G132100 // Glyma.02G069700 // Glyma.18G235600 // Glyma.19G236800 // Glyma.17G063200 // Glyma.10G270500 // Glyma.05G022900 // Glyma.09G172500 // Glyma.07G117000 …
GO:0016020	C	membrane	11	131	3518	29501	0.92	1	// Glyma.07G117000 // Glyma.05G022900 // Glyma.05G229700 // Glyma.12G155300 // Glyma.02G069700 // Glyma.01G195000 // Glyma.12G232700 // Glyma.06G305200 // Glyma.16G151200 // Glyma.09G172500 // Glyma.06G003200
GO:0043226	C	organelle	12	131	2514	29501	0.44	1	// Glyma.19G236800 // Glyma.02G216100 // Glyma.09G023700 // Glyma.04G091400 // Glyma.17G063200 // Glyma.18G235600 // Glyma.07G068000 // Glyma.13G314100 // Glyma.09G256800 // Glyma.10G270500 // Glyma.15G016400 // Glyma.11G087600
GO:0043231	C	intracellular membrane-bounded organelle	10	131	1789	29501	0.27	1	// Glyma.19G236800 // Glyma.02G216100 // Glyma.04G091400 // Glyma.17G063200 // Glyma.18G235600 // Glyma.07G068000 // Glyma.10G270500 // Glyma.09G256800 // Glyma.13G314100 // Glyma.11G087600
GO:0044464	C	cell part	27	131	6957	29501	0.82	1	// Glyma.05G229700 // Glyma.11G087600 // Glyma.04G091400 // Glyma.11G250000 // Glyma.01G195000 // Glyma.07G068000 // Glyma.12G232700 // Glyma.06G305200 // Glyma.16G151200 // Glyma.15G016400 // Glyma.09G023700 // Glyma.02G216100 // Glyma.13G132100 // Glyma.02G069700 // Glyma.18G235600 // Glyma.19G236800 // Glyma.17G063200 // Glyma.10G270500 // Glyma.05G022900 // Glyma.09G172500 // Glyma.07G117000 …
GO:0044424	C	intracellular part	16	131	3337	29501	0.41	1	// Glyma.07G117000 // Glyma.19G236800 // Glyma.02G216100 // Glyma.09G023700 // Glyma.04G091400 // Glyma.17G063200 // Glyma.18G235600 // Glyma.07G068000 // Glyma.13G314100 // Glyma.12G232700 // Glyma.10G270500 // Glyma.06G151200 // Glyma.05G022900 // Glyma.09G256800 // Glyma.15G016400 // Glyma.11G087600

## Sheet: Clade2
GO_acc	term_type	Term	queryitem	querytotal	bgitem	bgtotal	pvalue	FDR	entries
GO:0050789	P	regulation of biological process	195	1459	2908	29501	1.7e-05	0.0012	// Glyma.18G045000 // Glyma.13G162500 // Glyma.11G073000 // Glyma.10G008500 // Glyma.02G240500 // Glyma.03G260200 // Glyma.12G091200 // Glyma.05G050700 // Glyma.07G052100 // Glyma.19G006400 // Glyma.17G254200 // Glyma.16G029000 // Glyma.03G259200 // Glyma.13G138200 // Glyma.01G180800 // Glyma.03G007900 // Glyma.15G014700 // Glyma.19G258000 // Glyma.13G083700 // Glyma.11G047400 // Glyma.08G279000 …
GO:0050794	P	regulation of cellular process	195	1459	2860	29501	6.5e-06	0.0012	// Glyma.18G045000 // Glyma.13G162500 // Glyma.11G073000 // Glyma.10G008500 // Glyma.02G240500 // Glyma.03G260200 // Glyma.12G091200 // Glyma.05G050700 // Glyma.07G052100 // Glyma.19G006400 // Glyma.17G254200 // Glyma.16G029000 // Glyma.03G259200 // Glyma.13G138200 // Glyma.01G180800 // Glyma.03G007900 // Glyma.15G014700 // Glyma.19G258000 // Glyma.13G083700 // Glyma.11G047400 // Glyma.08G279000 …
GO:0009607	P	response to biotic stimulus	14	1459	64	29501	1.5e-05	0.0012	// Glyma.17G030000 // Glyma.15G217100 // Glyma.09G040500 // Glyma.17G030400 // Glyma.15G146600 // Glyma.07G243500 // Glyma.17G030300 // Glyma.02G032300 // Glyma.09G040400 // Glyma.17G030200 // Glyma.20G017900 // Glyma.01G034000 // Glyma.15G145900 // Glyma.08G230400
GO:0006350	P	transcription	146	1459	2109	29501	5.4e-05	0.0029	// Glyma.10G008500 // Glyma.02G240500 // Glyma.12G091200 // Glyma.05G050700 // Glyma.07G052100 // Glyma.01G073100 // Glyma.16G029000 // Glyma.13G138200 // Glyma.18G064400 // Glyma.10G014500 // Glyma.08G279000 // Glyma.10G244300 // Glyma.06G041800 // Glyma.07G060400 // Glyma.02G168300 // Glyma.02G010900 // Glyma.15G173300 // Glyma.08G124200 // Glyma.05G211900 // Glyma.05G033000 // Glyma.09G230700 …
GO:0009579	C	thylakoid	19	1459	126	29501	5.4e-05	0.0075	// Glyma.10G032200 // Glyma.10G042100 // Glyma.05G074900 // Glyma.07G112000 // Glyma.20G144700 // Glyma.18G148600 // Glyma.02G141700 // Glyma.05G172300 // Glyma.01G180800 // Glyma.10G249000 // Glyma.18G241700 // Glyma.11G245400 // Glyma.19G161400 // Glyma.14G209100 // Glyma.15G003800 // Glyma.11G061300 // Glyma.10G208900 // Glyma.13G129400 // Glyma.03G159100
GO:0019222	P	regulation of metabolic process	136	1459	1996	29501	0.00019	0.008	// Glyma.10G008500 // Glyma.02G240500 // Glyma.12G091200 // Glyma.05G050700 // Glyma.07G052100 // Glyma.01G073100 // Glyma.16G029000 // Glyma.13G138200 // Glyma.01G180800 // Glyma.08G279000 // Glyma.10G244300 // Glyma.06G041800 // Glyma.07G060400 // Glyma.02G010900 // Glyma.15G173300 // Glyma.08G124200 // Glyma.05G211900 // Glyma.05G033000 // Glyma.03G167400 // Glyma.06G064000 // Glyma.17G056300 …
GO:0015979	P	photosynthesis	19	1459	143	29501	0.00024	0.0085	// Glyma.10G032200 // Glyma.10G042100 // Glyma.05G074900 // Glyma.07G112000 // Glyma.20G144700 // Glyma.18G148600 // Glyma.02G141700 // Glyma.05G172300 // Glyma.01G180800 // Glyma.10G249000 // Glyma.18G241700 // Glyma.11G245400 // Glyma.19G161400 // Glyma.14G209100 // Glyma.15G003800 // Glyma.11G061300 // Glyma.10G208900 // Glyma.13G129400 // Glyma.03G159100
GO:0010468	P	regulation of gene expression	131	1459	1933	29501	0.0003	0.0093	// Glyma.10G008500 // Glyma.02G240500 // Glyma.12G091200 // Glyma.05G050700 // Glyma.07G052100 // Glyma.01G073100 // Glyma.16G029000 // Glyma.13G138200 // Glyma.08G279000 // Glyma.10G244300 // Glyma.06G041800 // Glyma.07G060400 // Glyma.02G010900 // Glyma.15G173300 // Glyma.08G124200 // Glyma.05G211900 // Glyma.05G033000 // Glyma.03G167400 // Glyma.06G064000 // Glyma.17G056300 // Glyma.04G158800 …
GO:0060255	P	regulation of macromolecule metabolic process	131	1459	1946	29501	0.00039	0.01	// Glyma.10G008500 // Glyma.02G240500 // Glyma.12G091200 // Glyma.05G050700 // Glyma.07G052100 // Glyma.01G073100 // Glyma.16G029000 // Glyma.13G138200 // Glyma.08G279000 // Glyma.10G244300 // Glyma.06G041800 // Glyma.07G060400 // Glyma.02G010900 // Glyma.15G173300 // Glyma.08G124200 // Glyma.05G211900 // Glyma.05G033000 // Glyma.03G167400 // Glyma.06G064000 // Glyma.17G056300 // Glyma.04G158800 …
GO:0009058	P	biosynthetic process	264	1459	4392	29501	0.00061	0.014	// Glyma.02G148300 // Glyma.08G110400 // Glyma.15G227600 // Glyma.08G109400 // Glyma.12G167700 // Glyma.18G257900 // Glyma.19G223100 // Glyma.03G099400 // Glyma.10G008500 // Glyma.16G029000 // Glyma.13G046600 // Glyma.11G211600 // Glyma.06G291300 // Glyma.02G130400 // Glyma.12G091200 // Glyma.05G050700 // Glyma.07G052100 // Glyma.11G226800 // Glyma.13G332700 // Glyma.01G073100 // Glyma.17G076000 …
GO:0009991	P	response to extracellular stimulus	7	1459	26	29501	0.00074	0.016	// Glyma.07G038100 // Glyma.15G044300 // Glyma.11G031800 // Glyma.15G108200 // Glyma.11G143900 // Glyma.09G003900 // Glyma.06G306300
GO:0065007	P	biological regulation	201	1459	3380	29501	0.0046	0.089	// Glyma.18G045000 // Glyma.13G162500 // Glyma.11G073000 // Glyma.10G008500 // Glyma.09G225400 // Glyma.02G240500 // Glyma.10G169800 // Glyma.03G260200 // Glyma.12G091200 // Glyma.05G050700 // Glyma.07G052100 // Glyma.19G006400 // Glyma.17G254200 // Glyma.16G029000 // Glyma.03G259200 // Glyma.13G138200 // Glyma.01G180800 // Glyma.03G007900 // Glyma.15G014700 // Glyma.19G258000 // Glyma.13G083700 …
GO:0030528	F	transcription regulator activity	91	1459	1292	29501	0.00085	0.089	// Glyma.10G008500 // Glyma.14G070700 // Glyma.05G050700 // Glyma.07G052100 // Glyma.01G073100 // Glyma.16G029000 // Glyma.08G279000 // Glyma.06G041800 // Glyma.07G060400 // Glyma.02G010900 // Glyma.15G173300 // Glyma.08G124200 // Glyma.05G211900 // Glyma.05G033000 // Glyma.06G064000 // Glyma.17G056300 // Glyma.07G235600 // Glyma.05G033400 // Glyma.18G130900 // Glyma.20G099400 // Glyma.18G273600 …
GO:0044249	P	cellular biosynthetic process	232	1459	3977	29501	0.0054	0.097	// Glyma.08G110400 // Glyma.15G227600 // Glyma.08G109400 // Glyma.12G167700 // Glyma.18G257900 // Glyma.03G099400 // Glyma.10G008500 // Glyma.13G046600 // Glyma.11G211600 // Glyma.06G291300 // Glyma.02G130400 // Glyma.12G091200 // Glyma.05G050700 // Glyma.07G052100 // Glyma.11G226800 // Glyma.13G332700 // Glyma.01G073100 // Glyma.17G076000 // Glyma.16G029000 // Glyma.13G138200 // Glyma.03G007900 …
GO:0006629	P	lipid metabolic process	70	1459	1024	29501	0.0061	0.1	// Glyma.08G110400 // Glyma.09G207700 // Glyma.16G012500 // Glyma.02G266600 // Glyma.14G072700 // Glyma.05G026100 // Glyma.08G109300 // Glyma.12G014300 // Glyma.08G138200 // Glyma.04G168500 // Glyma.19G262900 // Glyma.13G173900 // Glyma.07G150400 // Glyma.13G046600 // Glyma.09G075200 // Glyma.09G030300 // Glyma.06G291300 // Glyma.06G168100 // Glyma.04G197400 // Glyma.03G252800 // Glyma.05G242000 …
GO:0009605	P	response to external stimulus	7	1459	43	29501	0.0086	0.13	// Glyma.07G038100 // Glyma.15G044300 // Glyma.11G031800 // Glyma.15G108200 // Glyma.11G143900 // Glyma.09G003900 // Glyma.06G306300
GO:0003700	F	transcription factor activity	81	1459	1173	29501	0.0026	0.14	// Glyma.11G068700 // Glyma.18G213200 // Glyma.15G173300 // Glyma.17G097900 // Glyma.08G202300 // Glyma.20G099400 // Glyma.18G273600 // Glyma.06G111300 // Glyma.06G147500 // Glyma.04G231400 // Glyma.04G238300 // Glyma.10G007000 // Glyma.14G091200 // Glyma.09G266200 // Glyma.02G019100 // Glyma.04G238200 // Glyma.12G088700 // Glyma.14G085500 // Glyma.05G050700 // Glyma.06G125600 // Glyma.07G052100 …
GO:0010467	P	gene expression	185	1459	3161	29501	0.011	0.15	// Glyma.15G227600 // Glyma.03G099400 // Glyma.10G008500 // Glyma.11G211600 // Glyma.05G156100 // Glyma.12G091200 // Glyma.05G050700 // Glyma.07G052100 // Glyma.11G226800 // Glyma.13G332700 // Glyma.01G073100 // Glyma.17G076000 // Glyma.16G029000 // Glyma.13G138200 // Glyma.10G014500 // Glyma.03G007900 // Glyma.18G064400 // Glyma.04G111500 // Glyma.09G230700 // Glyma.02G108200 // Glyma.08G279000 …
GO:0019725	P	cellular homeostasis	22	1459	252	29501	0.011	0.15	// Glyma.02G153200 // Glyma.15G010700 // Glyma.04G103400 // Glyma.02G153100 // Glyma.19G109400 // Glyma.07G032600 // Glyma.07G250500 // Glyma.17G254200 // Glyma.07G250600 // Glyma.19G096600 // Glyma.17G023900 // Glyma.10G021200 // Glyma.09G252200 // Glyma.02G023100 // Glyma.11G073000 // Glyma.14G096700 // Glyma.16G220500 // Glyma.06G266700 // Glyma.14G070500 // Glyma.16G042700 // Glyma.09G062300 …
GO:0003682	F	chromatin binding	45	1459	605	29501	0.0068	0.24	// Glyma.07G229800 // Glyma.12G066000 // Glyma.17G076000 // Glyma.03G258700 // Glyma.04G036700 // Glyma.08G017600 // Glyma.11G215800 // Glyma.13G339900 // Glyma.19G119300 // Glyma.18G113400 // Glyma.17G245200 // Glyma.17G152800 // Glyma.13G141900 // Glyma.15G259400 // Glyma.20G184200 // Glyma.05G224300 // Glyma.05G234600 // Glyma.10G132200 // Glyma.16G152200 // Glyma.01G224900 // Glyma.20G158100 …
GO:0034645	P	cellular macromolecule biosynthetic process	186	1459	3265	29501	0.027	0.34	// Glyma.15G227600 // Glyma.03G099400 // Glyma.10G008500 // Glyma.11G211600 // Glyma.05G156100 // Glyma.12G091200 // Glyma.05G050700 // Glyma.07G052100 // Glyma.11G226800 // Glyma.13G332700 // Glyma.01G073100 // Glyma.17G076000 // Glyma.16G029000 // Glyma.13G138200 // Glyma.03G007900 // Glyma.18G064400 // Glyma.04G111500 // Glyma.17G261000 // Glyma.09G230700 // Glyma.02G108200 // Glyma.08G313300 …
GO:0009059	P	macromolecule biosynthetic process	186	1459	3272	29501	0.029	0.35	// Glyma.15G227600 // Glyma.03G099400 // Glyma.10G008500 // Glyma.11G211600 // Glyma.05G156100 // Glyma.12G091200 // Glyma.05G050700 // Glyma.07G052100 // Glyma.11G226800 // Glyma.13G332700 // Glyma.01G073100 // Glyma.17G076000 // Glyma.16G029000 // Glyma.13G138200 // Glyma.03G007900 // Glyma.18G064400 // Glyma.04G111500 // Glyma.17G261000 // Glyma.09G230700 // Glyma.02G108200 // Glyma.08G313300 …
GO:0006950	P	response to stress	64	1459	1030	29501	0.045	0.5	// Glyma.15G121000 // Glyma.18G055600 // Glyma.15G146600 // Glyma.07G243500 // Glyma.15G121100 // Glyma.20G017900 // Glyma.11G080300 // Glyma.08G284700 // Glyma.08G048900 // Glyma.01G034000 // Glyma.08G168000 // Glyma.16G166600 // Glyma.10G240300 // Glyma.16G055900 // Glyma.08G230400 // Glyma.07G038100 // Glyma.16G013200 // Glyma.09G040500 // Glyma.17G030400 // Glyma.16G132800 // Glyma.15G128700 …
GO:0042592	P	homeostatic process	22	1459	540	29501	0.84	1	// Glyma.02G153200 // Glyma.15G010700 // Glyma.04G103400 // Glyma.02G153100 // Glyma.19G109400 // Glyma.07G032600 // Glyma.07G250500 // Glyma.17G254200 // Glyma.07G250600 // Glyma.19G096600 // Glyma.17G023900 // Glyma.10G021200 // Glyma.09G252200 // Glyma.02G023100 // Glyma.11G073000 // Glyma.14G096700 // Glyma.16G220500 // Glyma.06G266700 // Glyma.14G070500 // Glyma.16G042700 // Glyma.09G062300 …
GO:0006807	P	nitrogen compound metabolic process	193	1459	3982	29501	0.63	1	// Glyma.10G008500 // Glyma.09G025100 // Glyma.09G225400 // Glyma.02G240500 // Glyma.12G091200 // Glyma.05G050700 // Glyma.07G083700 // Glyma.01G073100 // Glyma.16G029000 // Glyma.13G138200 // Glyma.03G007900 // Glyma.18G064400 // Glyma.20G145400 // Glyma.12G185700 // Glyma.10G014500 // Glyma.08G313300 // Glyma.04G062900 // Glyma.11G124500 // Glyma.08G279000 // Glyma.10G138500 // Glyma.06G041800 …
GO:0007165	P	signal transduction	37	1459	709	29501	0.4	1	// Glyma.18G045000 // Glyma.02G094100 // Glyma.01G229000 // Glyma.04G212400 // Glyma.11G040400 // Glyma.02G234800 // Glyma.04G069100 // Glyma.13G272100 // Glyma.03G260200 // Glyma.16G195400 // Glyma.06G267300 // Glyma.19G006400 // Glyma.17G032100 // Glyma.11G107700 // Glyma.15G014700 // Glyma.11G047400 // Glyma.01G194500 // Glyma.19G258000 // Glyma.09G016700 // Glyma.13G083700 // Glyma.06G070600 …
GO:0006091	P	generation of precursor metabolites and energy	8	1459	192	29501	0.73	1	// Glyma.05G223100 // Glyma.05G074900 // Glyma.01G180800 // Glyma.16G152300 // Glyma.08G030200 // Glyma.06G032500 // Glyma.16G204600 // Glyma.11G061300
GO:0044267	P	cellular protein metabolic process	125	1459	3912	29501	1	1	// Glyma.15G036700 // Glyma.05G202000 // Glyma.02G019800 // Glyma.04G007800 // Glyma.03G099400 // Glyma.08G094400 // Glyma.11G211600 // Glyma.03G260200 // Glyma.05G156100 // Glyma.07G092900 // Glyma.11G226800 // Glyma.13G332700 // Glyma.11G175200 // Glyma.04G111500 // Glyma.17G261000 // Glyma.03G239600 // Glyma.02G108200 // Glyma.08G046600 // Glyma.17G233600 // Glyma.19G183000 // Glyma.18G271500 …
GO:0044260	P	cellular macromolecule metabolic process	301	1459	7345	29501	1	1	// Glyma.15G036700 // Glyma.15G227600 // Glyma.05G163900 // Glyma.09G229700 // Glyma.03G088800 // Glyma.05G202000 // Glyma.02G019800 // Glyma.04G007800 // Glyma.03G099400 // Glyma.10G008500 // Glyma.18G271500 // Glyma.08G094400 // Glyma.13G322500 // Glyma.11G211600 // Glyma.03G260200 // Glyma.19G248900 // Glyma.05G156100 // Glyma.12G091200 // Glyma.05G050700 // Glyma.07G052100 // Glyma.11G226800 …
GO:0016043	P	cellular component organization	21	1459	781	29501	1	1	// Glyma.05G225700 // Glyma.17G083800 // Glyma.13G162500 // Glyma.09G257500 // Glyma.07G038100 // Glyma.03G005000 // Glyma.03G114200 // Glyma.18G054400 // Glyma.16G208600 // Glyma.11G031800 // Glyma.02G112400 // Glyma.08G111500 // Glyma.14G130400 // Glyma.18G064400 // Glyma.11G178200 // Glyma.04G238200 // Glyma.09G003900 // Glyma.18G090000 // Glyma.06G306300 // Glyma.05G153800 // Glyma.15G108200
GO:0065008	P	regulation of biological quality	25	1459	611	29501	0.85	1	// Glyma.02G153200 // Glyma.15G010700 // Glyma.13G162500 // Glyma.04G103400 // Glyma.02G153100 // Glyma.19G109400 // Glyma.09G225400 // Glyma.07G032600 // Glyma.07G250500 // Glyma.17G254200 // Glyma.07G250600 // Glyma.19G096600 // Glyma.17G023900 // Glyma.03G114200 // Glyma.10G021200 // Glyma.09G252200 // Glyma.02G023100 // Glyma.11G073000 // Glyma.14G096700 // Glyma.16G220500 // Glyma.06G266700 …
GO:0009987	P	cellular process	540	1459	11982	29501	1	1	// Glyma.18G045000 // Glyma.15G036700 // Glyma.01G195700 // Glyma.12G082300 // Glyma.05G230400 // Glyma.02G019800 // Glyma.02G141700 // Glyma.11G211600 // Glyma.06G291300 // Glyma.19G006400 // Glyma.09G007500 // Glyma.11G175200 // Glyma.10G014500 // Glyma.06G196300 // Glyma.08G046600 // Glyma.01G079300 // Glyma.05G153200 // Glyma.14G014700 // Glyma.11G073000 // Glyma.05G211900 // Glyma.20G139200 …
GO:0006139	P	nucleobase, nucleoside, nucleotide and nucleic acid metabolic process	170	1459	3541	29501	0.67	1	// Glyma.10G008500 // Glyma.09G025100 // Glyma.02G240500 // Glyma.12G091200 // Glyma.05G050700 // Glyma.07G083700 // Glyma.01G073100 // Glyma.16G029000 // Glyma.13G138200 // Glyma.18G064400 // Glyma.10G014500 // Glyma.08G313300 // Glyma.04G062900 // Glyma.08G279000 // Glyma.01G079300 // Glyma.06G041800 // Glyma.07G060400 // Glyma.02G168300 // Glyma.02G010900 // Glyma.15G173300 // Glyma.08G124200 …
GO:0006810	P	transport	99	1459	2371	29501	0.96	1	// Glyma.06G307000 // Glyma.05G211600 // Glyma.04G210200 // Glyma.18G172100 // Glyma.03G072100 // Glyma.07G262500 // Glyma.12G004000 // Glyma.09G120000 // Glyma.05G162600 // Glyma.06G196300 // Glyma.10G028900 // Glyma.17G043000 // Glyma.12G075300 // Glyma.02G022700 // Glyma.01G157700 // Glyma.09G131100 // Glyma.07G248300 // Glyma.10G046000 // Glyma.05G223100 // Glyma.05G077100 // Glyma.10G280800 …
GO:0006464	P	protein modification process	70	1459	2768	29501	1	1	// Glyma.10G047900 // Glyma.18G199200 // Glyma.13G138400 // Glyma.05G202000 // Glyma.02G019800 // Glyma.13G025500 // Glyma.17G016700 // Glyma.02G234800 // Glyma.04G087100 // Glyma.01G118800 // Glyma.05G037200 // Glyma.07G154100 // Glyma.02G100300 // Glyma.03G260200 // Glyma.14G224000 // Glyma.06G088800 // Glyma.03G035300 // Glyma.13G341400 // Glyma.15G074900 // Glyma.04G220900 // Glyma.18G137600 …
GO:0008152	P	metabolic process	722	1459	14225	29501	0.18	1	// Glyma.08G110400 // Glyma.15G036700 // Glyma.08G067600 // Glyma.02G019800 // Glyma.11G211600 // Glyma.18G271500 // Glyma.10G240300 // Glyma.06G291300 // Glyma.19G248900 // Glyma.07G119700 // Glyma.16G075500 // Glyma.08G043100 // Glyma.09G007500 // Glyma.11G175200 // Glyma.03G235200 // Glyma.04G176400 // Glyma.10G014500 // Glyma.08G046600 // Glyma.07G191200 // Glyma.01G079300 // Glyma.05G153200 …
GO:0007154	P	cell communication	13	1459	276	29501	0.61	1	// Glyma.16G195400 // Glyma.20G157200 // Glyma.07G038100 // Glyma.13G303400 // Glyma.11G143900 // Glyma.15G044300 // Glyma.11G031800 // Glyma.12G145400 // Glyma.09G003900 // Glyma.12G198600 // Glyma.20G164200 // Glyma.06G306300 // Glyma.15G108200
GO:0051234	P	establishment of localization	99	1459	2371	29501	0.96	1	// Glyma.06G307000 // Glyma.05G211600 // Glyma.04G210200 // Glyma.18G172100 // Glyma.03G072100 // Glyma.07G262500 // Glyma.12G004000 // Glyma.09G120000 // Glyma.05G162600 // Glyma.06G196300 // Glyma.10G028900 // Glyma.17G043000 // Glyma.12G075300 // Glyma.02G022700 // Glyma.01G157700 // Glyma.09G131100 // Glyma.07G248300 // Glyma.10G046000 // Glyma.05G223100 // Glyma.05G077100 // Glyma.10G280800 …
GO:0009056	P	catabolic process	32	1459	614	29501	0.41	1	// Glyma.15G036700 // Glyma.01G206200 // Glyma.04G007800 // Glyma.02G052300 // Glyma.20G219500 // Glyma.09G025100 // Glyma.13G218600 // Glyma.05G063800 // Glyma.02G098100 // Glyma.13G346700 // Glyma.16G199900 // Glyma.08G199300 // Glyma.13G049700 // Glyma.01G179000 // Glyma.20G109600 // Glyma.11G233900 // Glyma.16G152300 // Glyma.06G032500 // Glyma.16G204600 // Glyma.15G108200 // Glyma.13G339300 …
GO:0051179	P	localization	99	1459	2395	29501	0.97	1	// Glyma.06G307000 // Glyma.05G211600 // Glyma.04G210200 // Glyma.18G172100 // Glyma.03G072100 // Glyma.07G262500 // Glyma.12G004000 // Glyma.09G120000 // Glyma.05G162600 // Glyma.06G196300 // Glyma.10G028900 // Glyma.17G043000 // Glyma.12G075300 // Glyma.02G022700 // Glyma.01G157700 // Glyma.09G131100 // Glyma.07G248300 // Glyma.10G046000 // Glyma.05G223100 // Glyma.05G077100 // Glyma.10G280800 …
GO:0019748	P	secondary metabolic process	5	1459	92	29501	0.48	1	// Glyma.09G025100 // Glyma.08G277000 // Glyma.20G107200 // Glyma.11G233900 // Glyma.13G315200
GO:0051704	P	multi-organism process	6	1459	150	29501	0.75	1	// Glyma.08G230700 // Glyma.13G194400 // Glyma.13G303400 // Glyma.12G145400 // Glyma.12G198600 // Glyma.20G164200
GO:0044238	P	primary metabolic process	460	1459	10398	29501	1	1	// Glyma.15G036700 // Glyma.02G019800 // Glyma.11G211600 // Glyma.18G271500 // Glyma.06G291300 // Glyma.08G043100 // Glyma.09G007500 // Glyma.11G175200 // Glyma.04G176400 // Glyma.10G014500 // Glyma.08G046600 // Glyma.01G079300 // Glyma.05G153200 // Glyma.09G187300 // Glyma.14G014700 // Glyma.16G173000 // Glyma.20G139200 // Glyma.11G193600 // Glyma.03G167400 // Glyma.19G236500 // Glyma.14G144300 …
GO:0005975	P	carbohydrate metabolic process	69	1459	1443	29501	0.63	1	// Glyma.12G178000 // Glyma.17G242400 // Glyma.01G171900 // Glyma.05G163900 // Glyma.19G212800 // Glyma.19G003300 // Glyma.15G206800 // Glyma.09G208200 // Glyma.09G178100 // Glyma.10G241800 // Glyma.15G093700 // Glyma.16G173000 // Glyma.06G153900 // Glyma.14G045000 // Glyma.13G346700 // Glyma.05G242000 // Glyma.15G031400 // Glyma.15G270900 // Glyma.08G199300 // Glyma.15G151000 // Glyma.12G113400 …
GO:0019538	P	protein metabolic process	150	1459	4692	29501	1	1	// Glyma.15G036700 // Glyma.02G027800 // Glyma.05G202000 // Glyma.02G019800 // Glyma.04G007800 // Glyma.03G099400 // Glyma.18G271500 // Glyma.06G014700 // Glyma.08G094400 // Glyma.11G211600 // Glyma.10G169800 // Glyma.03G260200 // Glyma.05G156100 // Glyma.07G092900 // Glyma.20G161400 // Glyma.11G226800 // Glyma.13G332700 // Glyma.10G157500 // Glyma.11G175200 // Glyma.04G111500 // Glyma.17G261000 …
GO:0050896	P	response to stimulus	66	1459	1227	29501	0.27	1	// Glyma.15G121000 // Glyma.18G055600 // Glyma.05G103600 // Glyma.07G243500 // Glyma.15G121100 // Glyma.20G017900 // Glyma.11G080300 // Glyma.08G284700 // Glyma.08G048900 // Glyma.01G034000 // Glyma.08G168000 // Glyma.16G166600 // Glyma.10G240300 // Glyma.16G055900 // Glyma.08G230400 // Glyma.07G038100 // Glyma.16G013200 // Glyma.09G040500 // Glyma.17G030400 // Glyma.16G132800 // Glyma.15G128700 …
GO:0043412	P	macromolecule modification	72	1459	2857	29501	1	1	// Glyma.10G047900 // Glyma.18G199200 // Glyma.13G138400 // Glyma.05G202000 // Glyma.02G019800 // Glyma.13G025500 // Glyma.17G016700 // Glyma.02G234800 // Glyma.04G087100 // Glyma.01G118800 // Glyma.05G037200 // Glyma.07G154100 // Glyma.02G100300 // Glyma.03G260200 // Glyma.04G078700 // Glyma.14G224000 // Glyma.06G088800 // Glyma.03G035300 // Glyma.13G341400 // Glyma.15G074900 // Glyma.04G220900 …
GO:0044237	P	cellular metabolic process	410	1459	9028	29501	0.98	1	// Glyma.15G036700 // Glyma.02G019800 // Glyma.11G211600 // Glyma.06G291300 // Glyma.09G007500 // Glyma.11G175200 // Glyma.10G014500 // Glyma.08G046600 // Glyma.01G079300 // Glyma.05G153200 // Glyma.14G014700 // Glyma.18G271500 // Glyma.20G139200 // Glyma.11G193600 // Glyma.03G167400 // Glyma.19G236500 // Glyma.14G144300 // Glyma.01G228700 // Glyma.17G161100 // Glyma.11G143400 // Glyma.03G245300 …
GO:0043170	P	macromolecule metabolic process	329	1459	8210	29501	1	1	// Glyma.15G036700 // Glyma.15G227600 // Glyma.05G163900 // Glyma.09G229700 // Glyma.03G088800 // Glyma.05G202000 // Glyma.02G019800 // Glyma.04G007800 // Glyma.03G099400 // Glyma.10G008500 // Glyma.13G221900 // Glyma.06G014700 // Glyma.02G027800 // Glyma.13G322500 // Glyma.11G211600 // Glyma.18G271500 // Glyma.10G169800 // Glyma.03G260200 // Glyma.13G346700 // Glyma.05G156100 // Glyma.12G091200 …
GO:0006259	P	DNA metabolic process	8	1459	708	29501	1	1	// Glyma.08G313300 // Glyma.04G186000 // Glyma.08G284700 // Glyma.08G085500 // Glyma.15G044300 // Glyma.03G235200 // Glyma.11G143900 // Glyma.13G066100
GO:0006519	P	cellular amino acid and derivative metabolic process	14	1459	412	29501	0.94	1	// Glyma.16G046900 // Glyma.01G160000 // Glyma.16G058800 // Glyma.13G049700 // Glyma.08G086000 // Glyma.14G213300 // Glyma.02G072200 // Glyma.11G233900 // Glyma.13G000200 // Glyma.14G014700 // Glyma.08G255800 // Glyma.18G278800 // Glyma.05G236000 // Glyma.03G158400
GO:0006412	P	translation	33	1459	717	29501	0.68	1	// Glyma.02G004100 // Glyma.05G067400 // Glyma.03G099400 // Glyma.11G211600 // Glyma.08G114000 // Glyma.08G106800 // Glyma.05G156100 // Glyma.07G092900 // Glyma.11G226800 // Glyma.09G183300 // Glyma.13G332700 // Glyma.15G227600 // Glyma.04G111500 // Glyma.02G108200 // Glyma.09G063400 // Glyma.20G228100 // Glyma.09G045000 // Glyma.05G118100 // Glyma.15G147700 // Glyma.20G193100 // Glyma.13G057500 …
GO:0004871	F	signal transducer activity	14	1459	220	29501	0.22	1	// Glyma.17G152800 // Glyma.17G093900 // Glyma.07G203700 // Glyma.02G150100 // Glyma.18G130900 // Glyma.06G187000 // Glyma.02G143500 // Glyma.17G076000 // Glyma.06G142300 // Glyma.08G292400 // Glyma.07G253100 // Glyma.10G008500 // Glyma.13G110900 // Glyma.05G033000
GO:0003676	F	nucleic acid binding	176	1459	3997	29501	0.95	1	// Glyma.16G217400 // Glyma.07G199000 // Glyma.19G143200 // Glyma.13G316400 // Glyma.02G240500 // Glyma.12G091200 // Glyma.05G050700 // Glyma.10G170300 // Glyma.07G052100 // Glyma.01G073100 // Glyma.16G029000 // Glyma.13G138200 // Glyma.18G064400 // Glyma.08G313300 // Glyma.07G235600 // Glyma.08G279000 // Glyma.06G064000 // Glyma.06G041800 // Glyma.07G060400 // Glyma.02G010900 // Glyma.15G173300 …
GO:0005515	F	protein binding	194	1459	6255	29501	1	1	// Glyma.09G215800 // Glyma.15G209300 // Glyma.01G195700 // Glyma.10G192900 // Glyma.09G229700 // Glyma.18G043700 // Glyma.02G019800 // Glyma.05G161600 // Glyma.08G235900 // Glyma.15G252200 // Glyma.13G180900 // Glyma.12G078800 // Glyma.10G169800 // Glyma.18G286800 // Glyma.03G233100 // Glyma.08G118700 // Glyma.15G022000 // Glyma.05G225300 // Glyma.04G098400 // Glyma.11G001200 // Glyma.18G090000 …
GO:0030246	F	carbohydrate binding	14	1459	239	29501	0.31	1	// Glyma.10G113600 // Glyma.08G094400 // Glyma.13G327000 // Glyma.05G242000 // Glyma.13G035900 // Glyma.15G110400 // Glyma.13G173900 // Glyma.17G038600 // Glyma.05G217000 // Glyma.07G154100 // Glyma.08G022900 // Glyma.02G100300 // Glyma.02G012600 // Glyma.13G346700
GO:0016817	F	hydrolase activity, acting on acid anhydrides	32	1459	1480	29501	1	1	// Glyma.02G094100 // Glyma.17G041200 // Glyma.11G047400 // Glyma.02G008000 // Glyma.11G040400 // Glyma.01G171300 // Glyma.04G069100 // Glyma.03G172700 // Glyma.15G204000 // Glyma.14G015300 // Glyma.13G066100 // Glyma.03G233100 // Glyma.11G070800 // Glyma.03G235200 // Glyma.19G173600 // Glyma.07G033500 // Glyma.01G194500 // Glyma.04G186000 // Glyma.06G070600 // Glyma.13G119000 // Glyma.08G085500 …
GO:0003677	F	DNA binding	142	1459	2611	29501	0.13	1	// Glyma.07G199000 // Glyma.19G143200 // Glyma.02G240500 // Glyma.12G091200 // Glyma.05G050700 // Glyma.07G052100 // Glyma.01G073100 // Glyma.16G029000 // Glyma.13G138200 // Glyma.18G064400 // Glyma.08G313300 // Glyma.08G279000 // Glyma.06G041800 // Glyma.07G060400 // Glyma.02G010900 // Glyma.15G173300 // Glyma.08G124200 // Glyma.05G211900 // Glyma.11G132000 // Glyma.09G230700 // Glyma.06G064000 …
GO:0017111	F	nucleoside-triphosphatase activity	28	1459	1412	29501	1	1	// Glyma.02G094100 // Glyma.17G041200 // Glyma.11G047400 // Glyma.02G008000 // Glyma.11G040400 // Glyma.01G171300 // Glyma.04G069100 // Glyma.15G204000 // Glyma.14G015300 // Glyma.13G066100 // Glyma.03G233100 // Glyma.03G235200 // Glyma.08G014800 // Glyma.07G033500 // Glyma.01G194500 // Glyma.04G186000 // Glyma.06G070600 // Glyma.13G119000 // Glyma.08G085500 // Glyma.10G059900 // Glyma.01G202500 …
GO:0000166	F	nucleotide binding	150	1459	5459	29501	1	1	// Glyma.18G045000 // Glyma.05G202000 // Glyma.02G019800 // Glyma.07G191200 // Glyma.08G094400 // Glyma.20G139200 // Glyma.03G260200 // Glyma.03G233100 // Glyma.19G082300 // Glyma.19G006400 // Glyma.03G259200 // Glyma.03G235200 // Glyma.15G014700 // Glyma.14G204500 // Glyma.17G261000 // Glyma.11G221000 // Glyma.11G047400 // Glyma.11G143900 // Glyma.19G183000 // Glyma.18G271500 // Glyma.01G235600 …
GO:0016740	F	transferase activity	192	1459	4916	29501	1	1	// Glyma.08G110400 // Glyma.05G163900 // Glyma.17G046100 // Glyma.02G019800 // Glyma.19G223100 // Glyma.13G137600 // Glyma.13G046600 // Glyma.12G198600 // Glyma.14G040000 // Glyma.16G030800 // Glyma.19G219100 // Glyma.06G291300 // Glyma.03G260200 // Glyma.02G130400 // Glyma.08G107500 // Glyma.12G122700 // Glyma.20G118100 // Glyma.16G152300 // Glyma.08G235900 // Glyma.03G251400 // Glyma.09G182500 …
GO:0060089	F	molecular transducer activity	14	1459	220	29501	0.22	1	// Glyma.17G152800 // Glyma.17G093900 // Glyma.07G203700 // Glyma.02G150100 // Glyma.18G130900 // Glyma.06G187000 // Glyma.02G143500 // Glyma.17G076000 // Glyma.06G142300 // Glyma.08G292400 // Glyma.07G253100 // Glyma.10G008500 // Glyma.13G110900 // Glyma.05G033000
GO:0016787	F	hydrolase activity	199	1459	4588	29501	0.98	1	// Glyma.17G242400 // Glyma.02G027800 // Glyma.05G190300 // Glyma.20G023200 // Glyma.15G093700 // Glyma.13G221900 // Glyma.06G014700 // Glyma.18G242300 // Glyma.10G169800 // Glyma.06G215700 // Glyma.03G252800 // Glyma.03G233100 // Glyma.16G144900 // Glyma.12G004600 // Glyma.02G300500 // Glyma.08G043100 // Glyma.17G036300 // Glyma.11G032700 // Glyma.15G028900 // Glyma.06G022800 // Glyma.12G185700 …
GO:0005215	F	transporter activity	52	1459	1340	29501	0.97	1	// Glyma.12G182500 // Glyma.17G041200 // Glyma.03G171600 // Glyma.01G238800 // Glyma.02G008000 // Glyma.08G203000 // Glyma.11G004800 // Glyma.05G030600 // Glyma.14G015300 // Glyma.08G324200 // Glyma.06G307000 // Glyma.03G072100 // Glyma.08G056100 // Glyma.20G056900 // Glyma.12G234600 // Glyma.04G076400 // Glyma.19G224400 // Glyma.06G115800 // Glyma.01G106700 // Glyma.10G296600 // Glyma.04G123700 …
GO:0030234	F	enzyme regulator activity	27	1459	467	29501	0.24	1	// Glyma.11G184600 // Glyma.12G004600 // Glyma.05G190300 // Glyma.08G341100 // Glyma.16G211700 // Glyma.16G212500 // Glyma.09G191900 // Glyma.08G341800 // Glyma.14G038200 // Glyma.16G195400 // Glyma.07G266000 // Glyma.04G236200 // Glyma.08G342000 // Glyma.15G016200 // Glyma.17G036300 // Glyma.01G095000 // Glyma.17G044600 // Glyma.12G082300 // Glyma.08G342100 // Glyma.01G138600 // Glyma.20G157200 …
GO:0008289	F	lipid binding	10	1459	153	29501	0.24	1	// Glyma.07G106600 // Glyma.08G056500 // Glyma.13G088700 // Glyma.13G200000 // Glyma.13G199500 // Glyma.10G182600 // Glyma.15G238400 // Glyma.13G199800 // Glyma.05G120800 // Glyma.17G242300
GO:0003824	F	catalytic activity	673	1459	13905	29501	0.78	1	// Glyma.08G110400 // Glyma.17G046100 // Glyma.02G019800 // Glyma.16G043300 // Glyma.16G030800 // Glyma.18G271500 // Glyma.10G240300 // Glyma.06G291300 // Glyma.05G035700 // Glyma.07G119700 // Glyma.20G118100 // Glyma.08G043100 // Glyma.11G175200 // Glyma.03G235200 // Glyma.04G176400 // Glyma.02G099200 // Glyma.07G048900 // Glyma.07G191200 // Glyma.01G079300 // Glyma.05G153200 // Glyma.14G014700 …
GO:0016788	F	hydrolase activity, acting on ester bonds	65	1459	1054	29501	0.049	1	// Glyma.13G070200 // Glyma.05G190300 // Glyma.19G098500 // Glyma.05G026100 // Glyma.02G052300 // Glyma.20G219500 // Glyma.16G220700 // Glyma.19G262900 // Glyma.07G150400 // Glyma.12G004600 // Glyma.01G211300 // Glyma.05G063800 // Glyma.15G081300 // Glyma.06G168100 // Glyma.04G197400 // Glyma.03G252800 // Glyma.11G093400 // Glyma.03G166500 // Glyma.16G144900 // Glyma.18G295600 // Glyma.17G016700 …
GO:0016818	F	hydrolase activity, acting on acid anhydrides, in phosphorus-containing anhydrides	32	1459	1469	29501	1	1	// Glyma.02G094100 // Glyma.17G041200 // Glyma.11G047400 // Glyma.02G008000 // Glyma.11G040400 // Glyma.01G171300 // Glyma.04G069100 // Glyma.03G172700 // Glyma.15G204000 // Glyma.14G015300 // Glyma.13G066100 // Glyma.03G233100 // Glyma.11G070800 // Glyma.03G235200 // Glyma.19G173600 // Glyma.07G033500 // Glyma.01G194500 // Glyma.04G186000 // Glyma.06G070600 // Glyma.13G119000 // Glyma.08G085500 …
GO:0016772	F	transferase activity, transferring phosphorus-containing groups	89	1459	2985	29501	1	1	// Glyma.05G202000 // Glyma.02G019800 // Glyma.19G223100 // Glyma.08G094400 // Glyma.03G260200 // Glyma.03G088500 // Glyma.17G261000 // Glyma.08G313300 // Glyma.19G183000 // Glyma.08G290200 // Glyma.18G271500 // Glyma.20G139200 // Glyma.08G235900 // Glyma.09G230700 // Glyma.05G186100 // Glyma.20G140400 // Glyma.02G234800 // Glyma.09G037400 // Glyma.17G161100 // Glyma.17G126600 // Glyma.18G038500 …
GO:0004518	F	nuclease activity	6	1459	164	29501	0.82	1	// Glyma.13G070200 // Glyma.20G036100 // Glyma.01G079300 // Glyma.02G108000 // Glyma.04G189200 // Glyma.16G150900
GO:0016462	F	pyrophosphatase activity	32	1459	1440	29501	1	1	// Glyma.02G094100 // Glyma.17G041200 // Glyma.11G047400 // Glyma.02G008000 // Glyma.11G040400 // Glyma.01G171300 // Glyma.04G069100 // Glyma.03G172700 // Glyma.15G204000 // Glyma.14G015300 // Glyma.13G066100 // Glyma.03G233100 // Glyma.11G070800 // Glyma.03G235200 // Glyma.19G173600 // Glyma.07G033500 // Glyma.01G194500 // Glyma.04G186000 // Glyma.06G070600 // Glyma.13G119000 // Glyma.08G085500 …
GO:0003723	F	RNA binding	17	1459	486	29501	0.94	1	// Glyma.06G070600 // Glyma.10G197100 // Glyma.01G171300 // Glyma.08G085100 // Glyma.04G069200 // Glyma.20G193100 // Glyma.19G165900 // Glyma.03G001400 // Glyma.20G036100 // Glyma.04G069100 // Glyma.20G161600 // Glyma.12G004000 // Glyma.09G232500 // Glyma.02G112400 // Glyma.08G073100 // Glyma.02G108000 // Glyma.13G316400
GO:0016301	F	kinase activity	74	1459	2643	29501	1	1	// Glyma.16G009300 // Glyma.03G109500 // Glyma.10G047900 // Glyma.18G199200 // Glyma.13G138400 // Glyma.05G202000 // Glyma.02G019800 // Glyma.13G025500 // Glyma.01G240900 // Glyma.02G234800 // Glyma.04G087100 // Glyma.01G118800 // Glyma.05G037200 // Glyma.07G154100 // Glyma.02G100300 // Glyma.03G260200 // Glyma.14G224000 // Glyma.06G088800 // Glyma.03G035300 // Glyma.13G341400 // Glyma.15G074900 …
GO:0005198	F	structural molecule activity	35	1459	626	29501	0.26	1	// Glyma.02G004100 // Glyma.05G067400 // Glyma.03G099400 // Glyma.11G211600 // Glyma.08G114000 // Glyma.08G106800 // Glyma.05G156100 // Glyma.07G092900 // Glyma.13G246800 // Glyma.11G226800 // Glyma.09G183300 // Glyma.13G332700 // Glyma.15G227600 // Glyma.16G170100 // Glyma.04G111500 // Glyma.11G154900 // Glyma.02G108200 // Glyma.20G228100 // Glyma.09G045000 // Glyma.05G118100 // Glyma.15G147700 …
GO:0005488	F	binding	772	1459	17591	29501	1	1	// Glyma.15G209300 // Glyma.01G195700 // Glyma.02G019800 // Glyma.19G143200 // Glyma.10G113600 // Glyma.15G252200 // Glyma.05G236100 // Glyma.12G078800 // Glyma.18G279400 // Glyma.04G182600 // Glyma.10G240300 // Glyma.07G106600 // Glyma.19G006400 // Glyma.09G007500 // Glyma.17G132600 // Glyma.03G235200 // Glyma.04G176400 // Glyma.15G030100 // Glyma.14G101800 // Glyma.18G043100 // Glyma.07G048900 …
GO:0005783	C	endoplasmic reticulum	7	1459	114	29501	0.34	1	// Glyma.08G104900 // Glyma.08G103600 // Glyma.09G257500 // Glyma.02G150100 // Glyma.09G207800 // Glyma.03G239600 // Glyma.19G236500
GO:0031974	C	membrane-enclosed lumen	6	1459	122	29501	0.56	1	// Glyma.08G008300 // Glyma.02G150100 // Glyma.19G169600 // Glyma.14G130400 // Glyma.09G230700 // Glyma.05G033400
GO:0031981	C	nuclear lumen	5	1459	105	29501	0.6	1	// Glyma.08G008300 // Glyma.14G130400 // Glyma.05G033400 // Glyma.19G169600 // Glyma.09G230700
GO:0016020	C	membrane	157	1459	3518	29501	0.92	1	// Glyma.08G110400 // Glyma.07G020500 // Glyma.02G141700 // Glyma.13G137600 // Glyma.06G307000 // Glyma.02G130400 // Glyma.05G074900 // Glyma.18G172100 // Glyma.03G072100 // Glyma.08G056100 // Glyma.10G249000 // Glyma.07G262500 // Glyma.01G180800 // Glyma.09G182500 // Glyma.19G224400 // Glyma.17G261000 // Glyma.03G239600 // Glyma.10G296600 // Glyma.06G196300 // Glyma.10G028900 // Glyma.01G095700 …
GO:0043231	C	intracellular membrane-bounded organelle	94	1459	1789	29501	0.29	1	// Glyma.18G045000 // Glyma.01G189700 // Glyma.07G199000 // Glyma.02G141700 // Glyma.05G050700 // Glyma.07G052100 // Glyma.19G006400 // Glyma.16G029000 // Glyma.13G138200 // Glyma.18G064400 // Glyma.15G014700 // Glyma.02G099200 // Glyma.03G239600 // Glyma.10G032200 // Glyma.17G083800 // Glyma.11G047400 // Glyma.10G138500 // Glyma.07G060400 // Glyma.05G151700 // Glyma.09G230700 // Glyma.05G223100 …
GO:0043232	C	intracellular non-membrane-bounded organelle	40	1459	741	29501	0.32	1	// Glyma.02G004100 // Glyma.13G162500 // Glyma.05G067400 // Glyma.05G230400 // Glyma.03G099400 // Glyma.11G211600 // Glyma.08G114000 // Glyma.08G106800 // Glyma.05G156100 // Glyma.07G092900 // Glyma.06G272500 // Glyma.05G235900 // Glyma.09G183300 // Glyma.13G332700 // Glyma.15G227600 // Glyma.11G143400 // Glyma.04G111500 // Glyma.02G108200 // Glyma.20G228100 // Glyma.09G045000 // Glyma.17G083800 …
GO:0043233	C	organelle lumen	6	1459	120	29501	0.55	1	// Glyma.08G008300 // Glyma.02G150100 // Glyma.19G169600 // Glyma.14G130400 // Glyma.09G230700 // Glyma.05G033400
GO:0005829	C	cytosol	5	1459	58	29501	0.18	1	// Glyma.12G006600 // Glyma.16G204600 // Glyma.10G162900 // Glyma.08G046600 // Glyma.09G229700
GO:0044428	C	nuclear part	14	1459	327	29501	0.74	1	// Glyma.08G008300 // Glyma.05G033400 // Glyma.18G020400 // Glyma.18G235300 // Glyma.16G034100 // Glyma.19G169600 // Glyma.10G156500 // Glyma.14G130400 // Glyma.13G265400 // Glyma.18G274000 // Glyma.11G243400 // Glyma.13G108500 // Glyma.13G052000 // Glyma.09G230700
GO:0044424	C	intracellular part	179	1459	3337	29501	0.14	1	// Glyma.18G045000 // Glyma.01G189700 // Glyma.13G162500 // Glyma.07G199000 // Glyma.09G229700 // Glyma.05G230400 // Glyma.02G141700 // Glyma.03G099400 // Glyma.13G316400 // Glyma.11G211600 // Glyma.02G262300 // Glyma.05G156100 // Glyma.07G092900 // Glyma.05G074900 // Glyma.07G052100 // Glyma.11G226800 // Glyma.03G005000 // Glyma.13G332700 // Glyma.19G006400 // Glyma.16G029000 // Glyma.10G249000 …
GO:0044422	C	organelle part	38	1459	783	29501	0.57	1	// Glyma.12G182500 // Glyma.13G162500 // Glyma.05G230400 // Glyma.10G156500 // Glyma.13G265400 // Glyma.11G243400 // Glyma.13G108500 // Glyma.13G052000 // Glyma.05G118100 // Glyma.18G235300 // Glyma.07G112000 // Glyma.06G158300 // Glyma.01G180800 // Glyma.09G207800 // Glyma.11G061300 // Glyma.03G239600 // Glyma.19G236500 // Glyma.08G008300 // Glyma.17G083800 // Glyma.08G103600 // Glyma.05G235900 …
GO:0043229	C	intracellular organelle	136	1459	2514	29501	0.15	1	// Glyma.18G045000 // Glyma.01G189700 // Glyma.13G162500 // Glyma.07G199000 // Glyma.05G230400 // Glyma.02G141700 // Glyma.03G099400 // Glyma.11G211600 // Glyma.05G156100 // Glyma.07G092900 // Glyma.05G050700 // Glyma.07G052100 // Glyma.11G226800 // Glyma.03G005000 // Glyma.13G332700 // Glyma.19G006400 // Glyma.16G029000 // Glyma.13G138200 // Glyma.01G180800 // Glyma.18G064400 // Glyma.15G014700 …
GO:0005622	C	intracellular	212	1459	3706	29501	0.016	1	// Glyma.18G045000 // Glyma.01G189700 // Glyma.13G162500 // Glyma.07G199000 // Glyma.09G229700 // Glyma.05G230400 // Glyma.02G141700 // Glyma.03G099400 // Glyma.13G316400 // Glyma.11G211600 // Glyma.02G262300 // Glyma.05G156100 // Glyma.07G092900 // Glyma.05G074900 // Glyma.07G052100 // Glyma.11G226800 // Glyma.03G005000 // Glyma.13G332700 // Glyma.19G006400 // Glyma.16G029000 // Glyma.10G249000 …
GO:0043227	C	membrane-bounded organelle	94	1459	1798	29501	0.31	1	// Glyma.18G045000 // Glyma.01G189700 // Glyma.07G199000 // Glyma.02G141700 // Glyma.05G050700 // Glyma.07G052100 // Glyma.19G006400 // Glyma.16G029000 // Glyma.13G138200 // Glyma.18G064400 // Glyma.15G014700 // Glyma.02G099200 // Glyma.03G239600 // Glyma.10G032200 // Glyma.17G083800 // Glyma.11G047400 // Glyma.10G138500 // Glyma.07G060400 // Glyma.05G151700 // Glyma.09G230700 // Glyma.05G223100 …
GO:0005654	C	nucleoplasm	5	1459	99	29501	0.55	1	// Glyma.08G008300 // Glyma.14G130400 // Glyma.05G033400 // Glyma.19G169600 // Glyma.09G230700
GO:0012505	C	endomembrane system	8	1459	142	29501	0.41	1	// Glyma.08G103600 // Glyma.09G257500 // Glyma.13G074700 // Glyma.07G102800 // Glyma.09G207800 // Glyma.19G236500 // Glyma.03G239600 // Glyma.09G176200
GO:0005840	C	ribosome	30	1459	532	29501	0.27	1	// Glyma.02G004100 // Glyma.05G067400 // Glyma.03G099400 // Glyma.11G211600 // Glyma.08G114000 // Glyma.08G106800 // Glyma.05G156100 // Glyma.07G092900 // Glyma.06G272500 // Glyma.09G183300 // Glyma.13G332700 // Glyma.15G227600 // Glyma.04G111500 // Glyma.02G108200 // Glyma.20G228100 // Glyma.09G045000 // Glyma.05G118100 // Glyma.15G147700 // Glyma.20G193100 // Glyma.13G057500 // Glyma.12G240600 …
GO:0044446	C	intracellular organelle part	38	1459	783	29501	0.57	1	// Glyma.12G182500 // Glyma.13G162500 // Glyma.05G230400 // Glyma.10G156500 // Glyma.13G265400 // Glyma.11G243400 // Glyma.13G108500 // Glyma.13G052000 // Glyma.05G118100 // Glyma.18G235300 // Glyma.07G112000 // Glyma.06G158300 // Glyma.01G180800 // Glyma.09G207800 // Glyma.11G061300 // Glyma.03G239600 // Glyma.19G236500 // Glyma.08G008300 // Glyma.17G083800 // Glyma.08G103600 // Glyma.05G235900 …
GO:0044444	C	cytoplasmic part	57	1459	1156	29501	0.53	1	// Glyma.12G182500 // Glyma.19G161400 // Glyma.05G067400 // Glyma.02G004100 // Glyma.04G111500 // Glyma.03G099400 // Glyma.13G316400 // Glyma.19G236500 // Glyma.11G211600 // Glyma.08G114000 // Glyma.12G006600 // Glyma.08G106800 // Glyma.05G156100 // Glyma.07G092900 // Glyma.05G118100 // Glyma.08G103600 // Glyma.06G272500 // Glyma.09G183300 // Glyma.13G332700 // Glyma.15G227600 // Glyma.06G158300 …
GO:0043226	C	organelle	136	1459	2514	29501	0.15	1	// Glyma.18G045000 // Glyma.01G189700 // Glyma.13G162500 // Glyma.07G199000 // Glyma.05G230400 // Glyma.02G141700 // Glyma.03G099400 // Glyma.11G211600 // Glyma.05G156100 // Glyma.07G092900 // Glyma.05G050700 // Glyma.07G052100 // Glyma.11G226800 // Glyma.03G005000 // Glyma.13G332700 // Glyma.19G006400 // Glyma.16G029000 // Glyma.13G138200 // Glyma.01G180800 // Glyma.18G064400 // Glyma.15G014700 …
GO:0005737	C	cytoplasm	85	1459	1539	29501	0.17	1	// Glyma.18G045000 // Glyma.12G182500 // Glyma.19G161400 // Glyma.05G067400 // Glyma.02G004100 // Glyma.04G111500 // Glyma.06G306300 // Glyma.03G099400 // Glyma.04G212400 // Glyma.11G040400 // Glyma.13G316400 // Glyma.19G236500 // Glyma.11G211600 // Glyma.08G114000 // Glyma.02G262300 // Glyma.03G172700 // Glyma.17G250900 // Glyma.12G006600 // Glyma.15G108200 // Glyma.08G106800 // Glyma.05G156100 …
GO:0005634	C	nucleus	75	1459	1408	29501	0.28	1	// Glyma.18G045000 // Glyma.02G094100 // Glyma.01G189700 // Glyma.18G274000 // Glyma.01G229000 // Glyma.10G050700 // Glyma.19G168500 // Glyma.02G019100 // Glyma.05G019000 // Glyma.18G273600 // Glyma.04G212400 // Glyma.11G040400 // Glyma.10G156500 // Glyma.06G078200 // Glyma.19G245200 // Glyma.04G231400 // Glyma.02G142400 // Glyma.11G178200 // Glyma.11G243400 // Glyma.15G012700 // Glyma.13G052000 …
GO:0030312	C	external encapsulating structure	14	1459	195	29501	0.12	1	// Glyma.12G080100 // Glyma.12G178000 // Glyma.05G163900 // Glyma.13G095100 // Glyma.04G236200 // Glyma.13G322500 // Glyma.15G169100 // Glyma.12G004400 // Glyma.11G032700 // Glyma.03G028900 // Glyma.05G190300 // Glyma.17G044600 // Glyma.11G193600 // Glyma.03G029400
GO:0032991	C	macromolecular complex	98	1459	1849	29501	0.26	1	// Glyma.13G162500 // Glyma.05G230400 // Glyma.03G099400 // Glyma.11G211600 // Glyma.05G156100 // Glyma.07G092900 // Glyma.05G074900 // Glyma.11G226800 // Glyma.13G332700 // Glyma.10G249000 // Glyma.01G180800 // Glyma.12G004000 // Glyma.04G111500 // Glyma.08G164000 // Glyma.02G108200 // Glyma.10G032200 // Glyma.08G046600 // Glyma.17G233600 // Glyma.13G310600 // Glyma.10G046000 // Glyma.09G230700 …
GO:0044464	C	cell part	354	1459	6957	29501	0.28	1	// Glyma.18G045000 // Glyma.05G230400 // Glyma.02G141700 // Glyma.11G211600 // Glyma.13G162500 // Glyma.19G006400 // Glyma.03G072100 // Glyma.08G056100 // Glyma.02G099200 // Glyma.06G196300 // Glyma.08G046600 // Glyma.01G170500 // Glyma.05G153200 // Glyma.14G014700 // Glyma.10G032200 // Glyma.02G063700 // Glyma.11G193600 // Glyma.08G148200 // Glyma.19G236500 // Glyma.12G032700 // Glyma.04G069200 …
GO:0005623	C	cell	354	1459	6957	29501	0.28	1	// Glyma.18G045000 // Glyma.05G230400 // Glyma.02G141700 // Glyma.11G211600 // Glyma.13G162500 // Glyma.19G006400 // Glyma.03G072100 // Glyma.08G056100 // Glyma.02G099200 // Glyma.06G196300 // Glyma.08G046600 // Glyma.01G170500 // Glyma.05G153200 // Glyma.14G014700 // Glyma.10G032200 // Glyma.02G063700 // Glyma.11G193600 // Glyma.08G148200 // Glyma.19G236500 // Glyma.12G032700 // Glyma.04G069200 …
GO:0043228	C	non-membrane-bounded organelle	40	1459	741	29501	0.32	1	// Glyma.02G004100 // Glyma.13G162500 // Glyma.05G067400 // Glyma.05G230400 // Glyma.03G099400 // Glyma.11G211600 // Glyma.08G114000 // Glyma.08G106800 // Glyma.05G156100 // Glyma.07G092900 // Glyma.06G272500 // Glyma.05G235900 // Glyma.09G183300 // Glyma.13G332700 // Glyma.15G227600 // Glyma.11G143400 // Glyma.04G111500 // Glyma.02G108200 // Glyma.20G228100 // Glyma.09G045000 // Glyma.17G083800 …
GO:0009536	C	plastid	6	1459	41	29501	0.022	1	// Glyma.10G032200 // Glyma.08G256600 // Glyma.19G161400 // Glyma.02G141700 // Glyma.02G099200 // Glyma.03G159100
GO:0005618	C	cell wall	14	1459	195	29501	0.12	1	// Glyma.12G080100 // Glyma.12G178000 // Glyma.05G163900 // Glyma.13G095100 // Glyma.04G236200 // Glyma.13G322500 // Glyma.15G169100 // Glyma.12G004400 // Glyma.11G032700 // Glyma.03G028900 // Glyma.05G190300 // Glyma.17G044600 // Glyma.11G193600 // Glyma.03G029400
GO:0030529	C	ribonucleoprotein complex	33	1459	580	29501	0.24	1	// Glyma.02G004100 // Glyma.05G067400 // Glyma.03G099400 // Glyma.11G211600 // Glyma.08G114000 // Glyma.08G106800 // Glyma.05G156100 // Glyma.07G092900 // Glyma.06G272500 // Glyma.09G183300 // Glyma.13G332700 // Glyma.15G227600 // Glyma.12G004000 // Glyma.04G111500 // Glyma.02G108200 // Glyma.20G228100 // Glyma.09G045000 // Glyma.05G118100 // Glyma.15G147700 // Glyma.20G193100 // Glyma.10G197100 …
GO:0005856	C	cytoskeleton	9	1459	105	29501	0.09	1	// Glyma.13G162500 // Glyma.05G230400 // Glyma.05G235900 // Glyma.03G114200 // Glyma.10G164200 // Glyma.03G005000 // Glyma.08G111500 // Glyma.02G070300 // Glyma.05G153800
GO:0070013	C	intracellular organelle lumen	6	1459	120	29501	0.55	1	// Glyma.08G008300 // Glyma.02G150100 // Glyma.19G169600 // Glyma.14G130400 // Glyma.09G230700 // Glyma.05G033400
GO:0005576	C	extracellular region	13	1459	145	29501	0.036	1	// Glyma.12G080100 // Glyma.12G178000 // Glyma.01G195700 // Glyma.05G163900 // Glyma.13G095100 // Glyma.13G083700 // Glyma.13G322500 // Glyma.15G169100 // Glyma.02G027800 // Glyma.06G048200 // Glyma.U029600 // Glyma.13G272100 // Glyma.11G193600

## Sheet: Clade3
GO_acc	term_type	Term	queryitem	querytotal	bgitem	bgtotal	pvalue	FDR	entries
GO:0009579	C	thylakoid	41	1881	126	29501	5.7e-15	8.9e-13	// Glyma.20G239700 // Glyma.06G073600 // Glyma.10G290700 // Glyma.02G094900 // Glyma.12G215100 // Glyma.15G016300 // Glyma.03G123100 // Glyma.10G042000 // Glyma.13G357300 // Glyma.06G321900 // Glyma.13G286500 // Glyma.12G199400 // Glyma.02G282500 // Glyma.06G055500 // Glyma.10G256000 // Glyma.04G055300 // Glyma.15G253700 // Glyma.09G250800 // Glyma.09G087700 // Glyma.16G143600 // Glyma.07G019700 …
GO:0015979	P	photosynthesis	39	1881	143	29501	2.7e-12	6.7e-10	// Glyma.20G239700 // Glyma.06G073600 // Glyma.10G290700 // Glyma.02G094900 // Glyma.12G215100 // Glyma.15G016300 // Glyma.03G123100 // Glyma.10G042000 // Glyma.13G357300 // Glyma.06G321900 // Glyma.13G286500 // Glyma.02G282500 // Glyma.06G055500 // Glyma.10G256000 // Glyma.04G055300 // Glyma.15G253700 // Glyma.09G250800 // Glyma.09G087700 // Glyma.16G143600 // Glyma.07G019700 // Glyma.08G204800 …
GO:0009991	P	response to extracellular stimulus	11	1881	26	29501	7e-06	0.00086	// Glyma.12G098400 // Glyma.17G140700 // Glyma.07G261000 // Glyma.17G013000 // Glyma.10G009300 // Glyma.02G008800 // Glyma.10G243200 // Glyma.01G210200 // Glyma.16G007300 // Glyma.03G133000 // Glyma.05G058300
GO:0044422	C	organelle part	80	1881	783	29501	7.6e-05	0.004	// Glyma.19G087000 // Glyma.06G122400 // Glyma.01G032200 // Glyma.20G239700 // Glyma.04G024800 // Glyma.13G092000 // Glyma.12G184900 // Glyma.11G193300 // Glyma.06G073600 // Glyma.09G205600 // Glyma.16G059800 // Glyma.02G033200 // Glyma.05G016300 // Glyma.10G172000 // Glyma.02G094900 // Glyma.13G357500 // Glyma.06G272400 // Glyma.12G215100 // Glyma.08G177000 // Glyma.12G113700 // Glyma.04G241000 …
GO:0044446	C	intracellular organelle part	80	1881	783	29501	7.6e-05	0.004	// Glyma.19G087000 // Glyma.06G122400 // Glyma.01G032200 // Glyma.20G239700 // Glyma.04G024800 // Glyma.13G092000 // Glyma.12G184900 // Glyma.11G193300 // Glyma.06G073600 // Glyma.09G205600 // Glyma.16G059800 // Glyma.02G033200 // Glyma.05G016300 // Glyma.10G172000 // Glyma.02G094900 // Glyma.13G357500 // Glyma.06G272400 // Glyma.12G215100 // Glyma.08G177000 // Glyma.12G113700 // Glyma.04G241000 …
GO:0009605	P	response to external stimulus	12	1881	43	29501	8.2e-05	0.0067	// Glyma.12G098400 // Glyma.17G140700 // Glyma.07G261000 // Glyma.17G013000 // Glyma.10G009300 // Glyma.02G008800 // Glyma.10G243200 // Glyma.01G210200 // Glyma.16G007300 // Glyma.03G227300 // Glyma.03G133000 // Glyma.05G058300
GO:0007154	P	cell communication	35	1881	276	29501	0.00027	0.017	// Glyma.13G249000 // Glyma.18G035700 // Glyma.10G009300 // Glyma.02G008800 // Glyma.06G262100 // Glyma.12G143000 // Glyma.10G243200 // Glyma.13G167000 // Glyma.09G099200 // Glyma.13G160900 // Glyma.07G261000 // Glyma.06G255900 // Glyma.17G013000 // Glyma.03G138400 // Glyma.13G135700 // Glyma.06G257000 // Glyma.16G007300 // Glyma.09G142100 // Glyma.03G133000 // Glyma.06G262700 // Glyma.06G300600 …
GO:0000003	P	reproduction	20	1881	138	29501	0.0013	0.039	// Glyma.13G249000 // Glyma.06G262700 // Glyma.13G167000 // Glyma.06G300600 // Glyma.09G099200 // Glyma.10G100600 // Glyma.06G261800 // Glyma.08G352100 // Glyma.13G160900 // Glyma.06G255900 // Glyma.12G142200 // Glyma.03G138400 // Glyma.10G228900 // Glyma.08G352200 // Glyma.06G262100 // Glyma.16G093900 // Glyma.06G257000 // Glyma.12G143000 // Glyma.13G248300 // Glyma.06G258900
GO:0009856	P	pollination	20	1881	135	29501	0.001	0.039	// Glyma.13G249000 // Glyma.06G262700 // Glyma.13G167000 // Glyma.06G300600 // Glyma.09G099200 // Glyma.10G100600 // Glyma.06G261800 // Glyma.08G352100 // Glyma.13G160900 // Glyma.06G255900 // Glyma.12G142200 // Glyma.03G138400 // Glyma.10G228900 // Glyma.08G352200 // Glyma.06G262100 // Glyma.16G093900 // Glyma.06G257000 // Glyma.12G143000 // Glyma.13G248300 // Glyma.06G258900
GO:0022414	P	reproductive process	20	1881	138	29501	0.0013	0.039	// Glyma.13G249000 // Glyma.06G262700 // Glyma.13G167000 // Glyma.06G300600 // Glyma.09G099200 // Glyma.10G100600 // Glyma.06G261800 // Glyma.08G352100 // Glyma.13G160900 // Glyma.06G255900 // Glyma.12G142200 // Glyma.03G138400 // Glyma.10G228900 // Glyma.08G352200 // Glyma.06G262100 // Glyma.16G093900 // Glyma.06G257000 // Glyma.12G143000 // Glyma.13G248300 // Glyma.06G258900
GO:0009875	P	pollen-pistil interaction	20	1881	135	29501	0.001	0.039	// Glyma.13G249000 // Glyma.06G262700 // Glyma.13G167000 // Glyma.06G300600 // Glyma.09G099200 // Glyma.10G100600 // Glyma.06G261800 // Glyma.08G352100 // Glyma.13G160900 // Glyma.06G255900 // Glyma.12G142200 // Glyma.03G138400 // Glyma.10G228900 // Glyma.08G352200 // Glyma.06G262100 // Glyma.16G093900 // Glyma.06G257000 // Glyma.12G143000 // Glyma.13G248300 // Glyma.06G258900
GO:0008152	P	metabolic process	972	1881	14225	29501	0.002	0.054	// Glyma.09G236600 // Glyma.12G205900 // Glyma.06G315600 // Glyma.16G040900 // Glyma.09G148500 // Glyma.14G175100 // Glyma.20G107800 // Glyma.02G105000 // Glyma.13G302900 // Glyma.12G142200 // Glyma.13G217200 // Glyma.13G336500 // Glyma.04G217400 // Glyma.11G233500 // Glyma.13G286500 // Glyma.12G113700 // Glyma.04G008400 // Glyma.13G322600 // Glyma.05G141300 // Glyma.01G133300 // Glyma.06G321900 …
GO:0051704	P	multi-organism process	20	1881	150	29501	0.0031	0.075	// Glyma.13G249000 // Glyma.06G262700 // Glyma.13G167000 // Glyma.06G300600 // Glyma.09G099200 // Glyma.10G100600 // Glyma.06G261800 // Glyma.08G352100 // Glyma.13G160900 // Glyma.06G255900 // Glyma.12G142200 // Glyma.03G138400 // Glyma.10G228900 // Glyma.08G352200 // Glyma.06G262100 // Glyma.16G093900 // Glyma.06G257000 // Glyma.12G143000 // Glyma.13G248300 // Glyma.06G258900
GO:0032501	P	multicellular organismal process	20	1881	155	29501	0.0043	0.096	// Glyma.13G249000 // Glyma.06G262700 // Glyma.13G167000 // Glyma.06G300600 // Glyma.09G099200 // Glyma.10G100600 // Glyma.06G261800 // Glyma.08G352100 // Glyma.13G160900 // Glyma.06G255900 // Glyma.12G142200 // Glyma.03G138400 // Glyma.10G228900 // Glyma.08G352200 // Glyma.06G262100 // Glyma.16G093900 // Glyma.06G257000 // Glyma.12G143000 // Glyma.13G248300 // Glyma.06G258900
GO:0009607	P	response to biotic stimulus	11	1881	64	29501	0.0049	0.1	// Glyma.08G230100 // Glyma.15G274300 // Glyma.06G249800 // Glyma.07G243600 // Glyma.09G102400 // Glyma.16G079800 // Glyma.08G230500 // Glyma.15G274200 // Glyma.17G030100 // Glyma.15G218900 // Glyma.09G040600
GO:0019725	P	cellular homeostasis	28	1881	252	29501	0.0057	0.11	// Glyma.02G161200 // Glyma.09G249200 // Glyma.06G039900 // Glyma.03G184100 // Glyma.02G023400 // Glyma.04G248000 // Glyma.09G273200 // Glyma.01G040700 // Glyma.12G215000 // Glyma.13G251200 // Glyma.15G168700 // Glyma.15G063100 // Glyma.04G038900 // Glyma.01G170300 // Glyma.01G002700 // Glyma.13G077300 // Glyma.20G194900 // Glyma.13G216300 // Glyma.10G041900 // Glyma.18G127400 // Glyma.08G209900 …
GO:0003682	F	chromatin binding	60	1881	605	29501	0.0011	0.13	// Glyma.04G187300 // Glyma.02G019300 // Glyma.08G059900 // Glyma.10G236600 // Glyma.18G156000 // Glyma.17G121000 // Glyma.11G058600 // Glyma.09G235300 // Glyma.03G051400 // Glyma.20G047600 // Glyma.15G066800 // Glyma.18G030300 // Glyma.09G139000 // Glyma.17G085600 // Glyma.15G225300 // Glyma.11G133700 // Glyma.02G254200 // Glyma.U038900 // Glyma.16G189400 // Glyma.05G040700 // Glyma.12G177700 //…
GO:0005739	C	mitochondrion	15	1881	102	29501	0.0043	0.17	// Glyma.16G059800 // Glyma.12G086600 // Glyma.02G208900 // Glyma.11G187900 // Glyma.10G210100 // Glyma.13G090900 // Glyma.11G040300 // Glyma.02G202700 // Glyma.17G069400 // Glyma.12G036000 // Glyma.20G180500 // Glyma.15G113800 // Glyma.09G222500 // Glyma.20G108800 // Glyma.09G009300
GO:0006950	P	response to stress	86	1881	1030	29501	0.01	0.18	// Glyma.09G264000 // Glyma.11G201900 // Glyma.03G145600 // Glyma.16G080100 // Glyma.09G102400 // Glyma.15G274200 // Glyma.11G034600 // Glyma.06G033900 // Glyma.13G172300 // Glyma.17G130800 // Glyma.07G243600 // Glyma.09G048400 // Glyma.12G101200 // Glyma.11G078000 // Glyma.11G086300 // Glyma.09G148600 // Glyma.02G063900 // Glyma.16G079800 // Glyma.17G030100 // Glyma.02G013100 // Glyma.01G165200 …
GO:0050789	P	regulation of biological process	216	1881	2908	29501	0.014	0.21	// Glyma.01G164800 // Glyma.07G017300 // Glyma.04G024800 // Glyma.06G039900 // Glyma.15G051200 // Glyma.16G020200 // Glyma.06G288500 // Glyma.03G184100 // Glyma.02G023400 // Glyma.02G303800 // Glyma.05G239900 // Glyma.13G336500 // Glyma.04G217400 // Glyma.19G097700 // Glyma.01G170300 // Glyma.15G058000 // Glyma.06G263500 // Glyma.01G033200 // Glyma.07G048100 // Glyma.08G227700 // Glyma.10G214200 …
GO:0050794	P	regulation of cellular process	213	1881	2860	29501	0.013	0.21	// Glyma.01G164800 // Glyma.07G017300 // Glyma.04G024800 // Glyma.06G039900 // Glyma.15G051200 // Glyma.16G020200 // Glyma.06G288500 // Glyma.03G184100 // Glyma.02G023400 // Glyma.02G303800 // Glyma.05G239900 // Glyma.04G217400 // Glyma.19G097700 // Glyma.01G170300 // Glyma.15G058000 // Glyma.06G263500 // Glyma.01G033200 // Glyma.07G048100 // Glyma.08G227700 // Glyma.10G214200 // Glyma.13G251200 …
GO:0050896	P	response to stimulus	96	1881	1227	29501	0.03	0.44	// Glyma.09G264000 // Glyma.11G201900 // Glyma.03G145600 // Glyma.07G099900 // Glyma.17G030100 // Glyma.09G178900 // Glyma.15G274200 // Glyma.11G034600 // Glyma.06G033900 // Glyma.13G172300 // Glyma.17G130800 // Glyma.07G243600 // Glyma.09G048400 // Glyma.02G090100 // Glyma.12G101200 // Glyma.11G078000 // Glyma.11G086300 // Glyma.16G080100 // Glyma.09G148600 // Glyma.02G063900 // Glyma.16G079800 …
GO:0044424	C	intracellular part	242	1881	3337	29501	0.023	0.72	// Glyma.19G087000 // Glyma.11G187900 // Glyma.19G203300 // Glyma.10G195000 // Glyma.09G030900 // Glyma.17G069400 // Glyma.02G033200 // Glyma.05G239900 // Glyma.13G217200 // Glyma.14G183800 // Glyma.06G073600 // Glyma.13G357500 // Glyma.18G017000 // Glyma.16G202700 // Glyma.03G008800 // Glyma.12G113700 // Glyma.04G241000 // Glyma.15G047700 // Glyma.04G000700 // Glyma.05G018800 // Glyma.10G042000 …
GO:0019222	P	regulation of metabolic process	141	1881	1996	29501	0.12	1	// Glyma.01G164800 // Glyma.07G017300 // Glyma.04G024800 // Glyma.15G051200 // Glyma.04G124200 // Glyma.06G288500 // Glyma.02G303800 // Glyma.13G336500 // Glyma.04G217400 // Glyma.07G048000 // Glyma.15G058000 // Glyma.02G195000 // Glyma.07G048100 // Glyma.05G018800 // Glyma.10G214200 // Glyma.10G011300 // Glyma.11G037900 // Glyma.09G193000 // Glyma.06G194800 // Glyma.08G173400 // Glyma.15G037800 …
GO:0042592	P	homeostatic process	29	1881	540	29501	0.84	1	// Glyma.02G161200 // Glyma.09G249200 // Glyma.06G039900 // Glyma.03G184100 // Glyma.02G023400 // Glyma.17G111300 // Glyma.04G248000 // Glyma.09G273200 // Glyma.01G040700 // Glyma.12G215000 // Glyma.13G251200 // Glyma.15G168700 // Glyma.15G063100 // Glyma.04G038900 // Glyma.01G170300 // Glyma.01G002700 // Glyma.19G131800 // Glyma.20G194900 // Glyma.13G216300 // Glyma.10G041900 // Glyma.18G127400 …
GO:0044249	P	cellular biosynthetic process	225	1881	3977	29501	0.97	1	// Glyma.01G164800 // Glyma.07G017300 // Glyma.06G315600 // Glyma.19G203300 // Glyma.07G247900 // Glyma.09G148500 // Glyma.15G051200 // Glyma.04G124200 // Glyma.06G288500 // Glyma.02G303800 // Glyma.05G239900 // Glyma.13G217200 // Glyma.17G095300 // Glyma.04G217400 // Glyma.11G201900 // Glyma.02G307100 // Glyma.07G048000 // Glyma.08G023100 // Glyma.U018600 // Glyma.15G058000 // Glyma.18G281100 //…
GO:0006807	P	nitrogen compound metabolic process	224	1881	3982	29501	0.98	1	// Glyma.01G164800 // Glyma.12G205900 // Glyma.07G017300 // Glyma.09G264000 // Glyma.04G024800 // Glyma.07G247900 // Glyma.03G163800 // Glyma.15G051200 // Glyma.04G124200 // Glyma.20G107800 // Glyma.06G288500 // Glyma.17G111300 // Glyma.19G111000 // Glyma.04G217400 // Glyma.11G034600 // Glyma.07G048000 // Glyma.12G113700 // Glyma.18G281100 // Glyma.15G254000 // Glyma.05G141300 // Glyma.07G059800 …
GO:0007165	P	signal transduction	51	1881	709	29501	0.22	1	// Glyma.01G164800 // Glyma.09G142100 // Glyma.16G086500 // Glyma.03G077400 // Glyma.09G030900 // Glyma.13G316000 // Glyma.13G346200 // Glyma.15G152400 // Glyma.06G310000 // Glyma.09G277000 // Glyma.06G304900 // Glyma.06G263500 // Glyma.01G033200 // Glyma.19G054700 // Glyma.09G192700 // Glyma.18G017000 // Glyma.12G227800 // Glyma.01G189800 // Glyma.03G227300 // Glyma.16G085400 // Glyma.11G078300 …
GO:0034645	P	cellular macromolecule biosynthetic process	200	1881	3265	29501	0.73	1	// Glyma.01G164800 // Glyma.07G017300 // Glyma.19G203300 // Glyma.07G247900 // Glyma.15G051200 // Glyma.04G124200 // Glyma.06G288500 // Glyma.02G303800 // Glyma.05G239900 // Glyma.13G217200 // Glyma.17G095300 // Glyma.04G217400 // Glyma.11G201900 // Glyma.02G307100 // Glyma.19G097700 // Glyma.08G023100 // Glyma.15G058000 // Glyma.18G281100 // Glyma.07G048100 // Glyma.08G227700 // Glyma.10G214200 …
GO:0006091	P	generation of precursor metabolites and energy	11	1881	192	29501	0.68	1	// Glyma.09G040100 // Glyma.16G143600 // Glyma.02G165000 // Glyma.15G273900 // Glyma.09G222500 // Glyma.12G036000 // Glyma.08G199800 // Glyma.13G290700 // Glyma.04G157000 // Glyma.02G015800 // Glyma.15G020900
GO:0007049	P	cell cycle	6	1881	73	29501	0.34	1	// Glyma.U014600 // Glyma.04G060200 // Glyma.11G193300 // Glyma.04G000700 // Glyma.05G016300 // Glyma.07G119100
GO:0044267	P	cellular protein metabolic process	226	1881	3912	29501	0.94	1	// Glyma.09G236600 // Glyma.13G296200 // Glyma.13G244200 // Glyma.05G170600 // Glyma.19G203300 // Glyma.07G247900 // Glyma.16G020200 // Glyma.09G274600 // Glyma.03G262500 // Glyma.13G160900 // Glyma.13G217200 // Glyma.17G095300 // Glyma.13G354400 // Glyma.11G233500 // Glyma.05G157200 // Glyma.16G202700 // Glyma.15G004700 // Glyma.17G219200 // Glyma.19G033100 // Glyma.11G021800 // Glyma.01G133300 …
GO:0044260	P	cellular macromolecule metabolic process	427	1881	7345	29501	0.99	1	// Glyma.09G236600 // Glyma.19G203300 // Glyma.20G107800 // Glyma.13G217200 // Glyma.04G217400 // Glyma.11G233500 // Glyma.12G113700 // Glyma.01G133300 // Glyma.10G011300 // Glyma.11G136900 // Glyma.09G193000 // Glyma.08G173400 // Glyma.12G116400 // Glyma.16G189100 // Glyma.04G157000 // Glyma.18G212200 // Glyma.11G086300 // Glyma.04G035100 // Glyma.19G136100 // Glyma.10G276100 // Glyma.04G124200 …
GO:0016043	P	cellular component organization	30	1881	781	29501	1	1	// Glyma.15G020700 // Glyma.10G175500 // Glyma.18G007200 // Glyma.10G009300 // Glyma.02G008800 // Glyma.05G016300 // Glyma.20G069300 // Glyma.12G147300 // Glyma.06G125700 // Glyma.03G133900 // Glyma.07G261000 // Glyma.17G013000 // Glyma.16G007300 // Glyma.16G208800 // Glyma.14G154000 // Glyma.09G153500 // Glyma.01G210200 // Glyma.11G249800 // Glyma.18G007400 // Glyma.12G109700 // Glyma.05G058300 …
GO:0010467	P	gene expression	199	1881	3161	29501	0.58	1	// Glyma.01G164800 // Glyma.15G111900 // Glyma.07G017300 // Glyma.19G203300 // Glyma.07G247900 // Glyma.15G051200 // Glyma.04G124200 // Glyma.06G288500 // Glyma.02G303800 // Glyma.05G239900 // Glyma.13G217200 // Glyma.13G336500 // Glyma.04G217400 // Glyma.02G307100 // Glyma.19G097700 // Glyma.12G113700 // Glyma.18G281100 // Glyma.07G048100 // Glyma.05G018800 // Glyma.10G214200 // Glyma.10G011300 …
GO:0065007	P	biological regulation	224	1881	3380	29501	0.29	1	// Glyma.01G164800 // Glyma.07G017300 // Glyma.04G024800 // Glyma.06G039900 // Glyma.15G051200 // Glyma.16G020200 // Glyma.06G288500 // Glyma.03G184100 // Glyma.02G023400 // Glyma.17G111300 // Glyma.05G239900 // Glyma.13G336500 // Glyma.04G217400 // Glyma.19G097700 // Glyma.01G170300 // Glyma.15G058000 // Glyma.06G263500 // Glyma.01G033200 // Glyma.07G048100 // Glyma.08G227700 // Glyma.10G214200 …
GO:0065008	P	regulation of biological quality	32	1881	611	29501	0.88	1	// Glyma.02G161200 // Glyma.09G249200 // Glyma.06G039900 // Glyma.03G184100 // Glyma.02G023400 // Glyma.17G111300 // Glyma.04G248000 // Glyma.09G273200 // Glyma.01G040700 // Glyma.12G215000 // Glyma.10G214200 // Glyma.13G251200 // Glyma.15G168700 // Glyma.15G063100 // Glyma.04G038900 // Glyma.01G170300 // Glyma.01G002700 // Glyma.19G131800 // Glyma.20G194900 // Glyma.20G177400 // Glyma.13G216300 …
GO:0010468	P	regulation of gene expression	136	1881	1933	29501	0.14	1	// Glyma.01G164800 // Glyma.07G017300 // Glyma.04G024800 // Glyma.15G051200 // Glyma.04G124200 // Glyma.06G288500 // Glyma.02G303800 // Glyma.13G336500 // Glyma.04G217400 // Glyma.07G048000 // Glyma.15G058000 // Glyma.07G048100 // Glyma.05G018800 // Glyma.10G214200 // Glyma.10G011300 // Glyma.11G037900 // Glyma.09G193000 // Glyma.06G194800 // Glyma.08G173400 // Glyma.15G037800 // Glyma.13G234700 …
GO:0006629	P	lipid metabolic process	75	1881	1024	29501	0.13	1	// Glyma.01G172700 // Glyma.09G079900 // Glyma.12G019800 // Glyma.04G243000 // Glyma.14G050400 // Glyma.19G166800 // Glyma.15G234800 // Glyma.01G122000 // Glyma.09G148500 // Glyma.13G231100 // Glyma.17G252200 // Glyma.01G091400 // Glyma.17G034000 // Glyma.04G255500 // Glyma.19G025100 // Glyma.06G265700 // Glyma.10G105200 // Glyma.15G264200 // Glyma.03G006200 // Glyma.13G172500 // Glyma.13G231500 …
GO:0006139	P	nucleobase, nucleoside, nucleotide and nucleic acid metabolic process	195	1881	3541	29501	0.99	1	// Glyma.01G164800 // Glyma.09G264000 // Glyma.07G017300 // Glyma.04G024800 // Glyma.07G247900 // Glyma.15G051200 // Glyma.04G124200 // Glyma.20G107800 // Glyma.06G288500 // Glyma.17G111300 // Glyma.04G217400 // Glyma.11G034600 // Glyma.19G097700 // Glyma.12G113700 // Glyma.18G281100 // Glyma.07G048100 // Glyma.07G059800 // Glyma.05G018800 // Glyma.15G269100 // Glyma.03G164500 // Glyma.10G011300 …
GO:0060255	P	regulation of macromolecule metabolic process	137	1881	1946	29501	0.13	1	// Glyma.01G164800 // Glyma.07G017300 // Glyma.04G024800 // Glyma.15G051200 // Glyma.04G124200 // Glyma.06G288500 // Glyma.02G303800 // Glyma.13G336500 // Glyma.04G217400 // Glyma.07G048000 // Glyma.15G058000 // Glyma.07G048100 // Glyma.05G018800 // Glyma.10G214200 // Glyma.10G011300 // Glyma.11G037900 // Glyma.09G193000 // Glyma.06G194800 // Glyma.08G173400 // Glyma.15G037800 // Glyma.13G234700 …
GO:0006810	P	transport	130	1881	2371	29501	0.97	1	// Glyma.14G055100 // Glyma.04G126500 // Glyma.14G017500 // Glyma.07G099900 // Glyma.07G265900 // Glyma.05G119300 // Glyma.09G178900 // Glyma.02G311500 // Glyma.07G022500 // Glyma.13G253700 // Glyma.09G001700 // Glyma.04G119900 // Glyma.08G218200 // Glyma.15G200200 // Glyma.10G162200 // Glyma.09G009300 // Glyma.12G170500 // Glyma.09G222500 // Glyma.07G000800 // Glyma.13G186700 // Glyma.04G157300 …
GO:0006464	P	protein modification process	170	1881	2768	29501	0.7	1	// Glyma.09G236600 // Glyma.13G296200 // Glyma.13G244200 // Glyma.05G170600 // Glyma.16G020200 // Glyma.09G274600 // Glyma.03G262500 // Glyma.06G017500 // Glyma.17G095300 // Glyma.11G233500 // Glyma.05G157200 // Glyma.15G004700 // Glyma.19G033100 // Glyma.11G021800 // Glyma.01G133300 // Glyma.10G156200 // Glyma.03G165700 // Glyma.03G138400 // Glyma.01G145300 // Glyma.12G116400 // Glyma.04G200300 …
GO:0009058	P	biosynthetic process	257	1881	4392	29501	0.93	1	// Glyma.01G164800 // Glyma.12G205900 // Glyma.07G017300 // Glyma.06G315600 // Glyma.16G082200 // Glyma.19G203300 // Glyma.07G247900 // Glyma.09G148500 // Glyma.15G051200 // Glyma.04G124200 // Glyma.06G288500 // Glyma.02G303800 // Glyma.05G239900 // Glyma.13G217200 // Glyma.17G095300 // Glyma.04G217400 // Glyma.11G201900 // Glyma.02G307100 // Glyma.07G048000 // Glyma.08G023100 // Glyma.U018600 //…
GO:0009059	P	macromolecule biosynthetic process	201	1881	3272	29501	0.72	1	// Glyma.01G164800 // Glyma.07G017300 // Glyma.19G203300 // Glyma.07G247900 // Glyma.15G051200 // Glyma.04G124200 // Glyma.06G288500 // Glyma.02G303800 // Glyma.05G239900 // Glyma.13G217200 // Glyma.17G095300 // Glyma.04G217400 // Glyma.11G201900 // Glyma.02G307100 // Glyma.19G097700 // Glyma.08G023100 // Glyma.15G058000 // Glyma.18G281100 // Glyma.07G048100 // Glyma.08G227700 // Glyma.10G214200 …
GO:0051234	P	establishment of localization	130	1881	2371	29501	0.97	1	// Glyma.14G055100 // Glyma.04G126500 // Glyma.14G017500 // Glyma.07G099900 // Glyma.07G265900 // Glyma.05G119300 // Glyma.09G178900 // Glyma.02G311500 // Glyma.07G022500 // Glyma.13G253700 // Glyma.09G001700 // Glyma.04G119900 // Glyma.08G218200 // Glyma.15G200200 // Glyma.10G162200 // Glyma.09G009300 // Glyma.12G170500 // Glyma.09G222500 // Glyma.07G000800 // Glyma.13G186700 // Glyma.04G157300 …
GO:0009056	P	catabolic process	42	1881	614	29501	0.35	1	// Glyma.17G051700 // Glyma.09G253200 // Glyma.20G107800 // Glyma.06G007600 // Glyma.16G181500 // Glyma.10G003200 // Glyma.10G009300 // Glyma.09G148200 // Glyma.08G264700 // Glyma.06G308500 // Glyma.20G154900 // Glyma.06G021900 // Glyma.12G102900 // Glyma.07G261000 // Glyma.07G059800 // Glyma.17G013000 // Glyma.01G084700 // Glyma.19G136100 // Glyma.13G290700 // Glyma.16G007300 // Glyma.04G157000 …
GO:0051179	P	localization	130	1881	2395	29501	0.97	1	// Glyma.14G055100 // Glyma.04G126500 // Glyma.14G017500 // Glyma.07G099900 // Glyma.07G265900 // Glyma.05G119300 // Glyma.09G178900 // Glyma.02G311500 // Glyma.07G022500 // Glyma.13G253700 // Glyma.09G001700 // Glyma.04G119900 // Glyma.08G218200 // Glyma.15G200200 // Glyma.10G162200 // Glyma.09G009300 // Glyma.12G170500 // Glyma.09G222500 // Glyma.07G000800 // Glyma.13G186700 // Glyma.04G157300 …
GO:0019748	P	secondary metabolic process	5	1881	92	29501	0.7	1	// Glyma.07G059800 // Glyma.19G009000 // Glyma.04G243000 // Glyma.20G107800 // Glyma.18G148700
GO:0044238	P	primary metabolic process	639	1881	10398	29501	0.87	1	// Glyma.09G236600 // Glyma.12G205900 // Glyma.19G203300 // Glyma.09G148500 // Glyma.20G107800 // Glyma.13G217200 // Glyma.04G217400 // Glyma.11G233500 // Glyma.16G097200 // Glyma.12G113700 // Glyma.04G008400 // Glyma.13G322600 // Glyma.05G141300 // Glyma.01G133300 // Glyma.19G025200 // Glyma.10G011300 // Glyma.11G136900 // Glyma.03G229100 // Glyma.09G193000 // Glyma.09G253200 // Glyma.08G173400 …
GO:0005975	P	carbohydrate metabolic process	100	1881	1443	29501	0.22	1	// Glyma.02G155800 // Glyma.18G085500 // Glyma.20G107800 // Glyma.10G254500 // Glyma.17G095300 // Glyma.08G023100 // Glyma.10G103200 // Glyma.04G008400 // Glyma.11G212700 // Glyma.03G229100 // Glyma.01G223900 // Glyma.08G182300 // Glyma.09G193500 // Glyma.04G157000 // Glyma.15G020900 // Glyma.06G301500 // Glyma.16G220300 // Glyma.12G054600 // Glyma.03G216300 // Glyma.04G111300 // Glyma.03G224600 …
GO:0019538	P	protein metabolic process	273	1881	4692	29501	0.95	1	// Glyma.09G236600 // Glyma.13G296200 // Glyma.13G244200 // Glyma.05G170600 // Glyma.19G203300 // Glyma.07G247900 // Glyma.06G261800 // Glyma.16G020200 // Glyma.09G274600 // Glyma.10G144800 // Glyma.03G262500 // Glyma.13G160900 // Glyma.13G217200 // Glyma.17G095300 // Glyma.13G354400 // Glyma.11G233500 // Glyma.05G157200 // Glyma.16G202700 // Glyma.06G097700 // Glyma.17G219200 // Glyma.19G033100 …
GO:0043412	P	macromolecule modification	175	1881	2857	29501	0.72	1	// Glyma.09G236600 // Glyma.13G296200 // Glyma.13G244200 // Glyma.05G170600 // Glyma.16G020200 // Glyma.09G274600 // Glyma.03G262500 // Glyma.06G017500 // Glyma.17G095300 // Glyma.11G233500 // Glyma.05G157200 // Glyma.15G004700 // Glyma.19G033100 // Glyma.11G021800 // Glyma.01G133300 // Glyma.03G164500 // Glyma.10G156200 // Glyma.03G165700 // Glyma.03G138400 // Glyma.01G145300 // Glyma.12G116400 …
GO:0044237	P	cellular metabolic process	578	1881	9028	29501	0.46	1	// Glyma.09G236600 // Glyma.12G205900 // Glyma.06G315600 // Glyma.16G040900 // Glyma.09G148500 // Glyma.20G107800 // Glyma.13G217200 // Glyma.04G217400 // Glyma.11G233500 // Glyma.13G286500 // Glyma.12G113700 // Glyma.05G141300 // Glyma.01G133300 // Glyma.19G025200 // Glyma.06G321900 // Glyma.10G011300 // Glyma.11G136900 // Glyma.19G203300 // Glyma.09G193000 // Glyma.08G123200 // Glyma.08G173400 …
GO:0043170	P	macromolecule metabolic process	484	1881	8210	29501	0.98	1	// Glyma.09G236600 // Glyma.19G203300 // Glyma.20G107800 // Glyma.13G217200 // Glyma.13G336500 // Glyma.04G217400 // Glyma.11G233500 // Glyma.12G113700 // Glyma.13G322600 // Glyma.01G133300 // Glyma.10G011300 // Glyma.11G136900 // Glyma.09G193000 // Glyma.08G173400 // Glyma.12G116400 // Glyma.15G037800 // Glyma.16G189100 // Glyma.13G321700 // Glyma.18G212200 // Glyma.11G086300 // Glyma.04G035100 …
GO:0006350	P	transcription	142	1881	2109	29501	0.27	1	// Glyma.01G164800 // Glyma.07G017300 // Glyma.04G024800 // Glyma.15G051200 // Glyma.04G124200 // Glyma.06G288500 // Glyma.02G303800 // Glyma.04G217400 // Glyma.19G097700 // Glyma.15G058000 // Glyma.18G281100 // Glyma.07G048100 // Glyma.05G018800 // Glyma.15G269100 // Glyma.10G011300 // Glyma.11G037900 // Glyma.09G193000 // Glyma.06G194800 // Glyma.08G173400 // Glyma.13G234700 // Glyma.14G071400 …
GO:0006259	P	DNA metabolic process	29	1881	708	29501	1	1	// Glyma.09G264000 // Glyma.11G201900 // Glyma.09G169100 // Glyma.18G228000 // Glyma.10G297800 // Glyma.09G258700 // Glyma.17G111300 // Glyma.05G239900 // Glyma.08G120900 // Glyma.11G034600 // Glyma.06G033900 // Glyma.10G243200 // Glyma.06G244300 // Glyma.02G302700 // Glyma.17G130800 // Glyma.13G009500 // Glyma.03G133000 // Glyma.09G060100 // Glyma.11G086300 // Glyma.07G087700 // Glyma.13G151000 …
GO:0009987	P	cellular process	764	1881	11982	29501	0.51	1	// Glyma.09G236600 // Glyma.12G205900 // Glyma.06G315600 // Glyma.16G040900 // Glyma.09G148500 // Glyma.20G107800 // Glyma.03G184100 // Glyma.13G217200 // Glyma.13G336500 // Glyma.04G217400 // Glyma.11G233500 // Glyma.13G357500 // Glyma.13G286500 // Glyma.12G113700 // Glyma.01G033200 // Glyma.05G141300 // Glyma.01G133300 // Glyma.19G025200 // Glyma.06G321900 // Glyma.10G011300 // Glyma.11G136900 …
GO:0006519	P	cellular amino acid and derivative metabolic process	23	1881	412	29501	0.76	1	// Glyma.12G205900 // Glyma.03G250800 // Glyma.13G267900 // Glyma.07G247900 // Glyma.19G111000 // Glyma.12G049000 // Glyma.06G021900 // Glyma.19G002400 // Glyma.05G141300 // Glyma.11G235800 // Glyma.18G291800 // Glyma.10G044300 // Glyma.16G118800 // Glyma.15G089900 // Glyma.08G030100 // Glyma.20G145900 // Glyma.11G042200 // Glyma.18G026400 // Glyma.09G202000 // Glyma.08G127500 // Glyma.13G309300 …
GO:0006412	P	translation	39	1881	717	29501	0.86	1	// Glyma.13G221500 // Glyma.04G253300 // Glyma.19G203300 // Glyma.07G247900 // Glyma.12G184900 // Glyma.13G217200 // Glyma.16G148500 // Glyma.09G029000 // Glyma.08G114100 // Glyma.06G269600 // Glyma.01G205400 // Glyma.06G239200 // Glyma.10G214200 // Glyma.02G095000 // Glyma.04G161300 // Glyma.17G147100 // Glyma.16G189100 // Glyma.15G090800 // Glyma.15G041500 // Glyma.06G309500 // Glyma.20G177400 …
GO:0004871	F	signal transducer activity	20	1881	220	29501	0.086	1	// Glyma.01G164800 // Glyma.14G110600 // Glyma.11G078300 // Glyma.07G040200 // Glyma.19G239100 // Glyma.04G137600 // Glyma.15G099800 // Glyma.13G197600 // Glyma.09G070100 // Glyma.13G093300 // Glyma.02G311500 // Glyma.05G144500 // Glyma.16G061600 // Glyma.06G057000 // Glyma.20G230800 // Glyma.U010900 // Glyma.13G212800 // Glyma.03G227300 // Glyma.12G099500 // Glyma.15G236200
GO:0003676	F	nucleic acid binding	189	1881	3997	29501	1	1	// Glyma.09G239200 // Glyma.07G017300 // Glyma.04G024800 // Glyma.06G071500 // Glyma.17G060800 // Glyma.01G048400 // Glyma.06G288500 // Glyma.02G303800 // Glyma.04G217400 // Glyma.11G034600 // Glyma.07G048000 // Glyma.04G192400 // Glyma.U018600 // Glyma.15G058000 // Glyma.02G195000 // Glyma.07G048100 // Glyma.05G018800 // Glyma.15G269100 // Glyma.03G164500 // Glyma.18G291800 // Glyma.10G011300 //…
GO:0005515	F	protein binding	315	1881	6255	29501	1	1	// Glyma.10G258800 // Glyma.19G087000 // Glyma.14G011800 // Glyma.05G147900 // Glyma.13G244200 // Glyma.15G020700 // Glyma.08G355900 // Glyma.09G274600 // Glyma.18G258700 // Glyma.11G167200 // Glyma.14G130700 // Glyma.13G072900 // Glyma.02G033200 // Glyma.13G124200 // Glyma.06G295700 // Glyma.17G103800 // Glyma.11G233500 // Glyma.06G095700 // Glyma.09G281900 // Glyma.16G010200 // Glyma.04G094400 …
GO:0030246	F	carbohydrate binding	16	1881	239	29501	0.46	1	// Glyma.08G066000 // Glyma.17G011300 // Glyma.12G069000 // Glyma.13G296200 // Glyma.11G213100 // Glyma.17G055100 // Glyma.05G086900 // Glyma.17G095300 // Glyma.12G027200 // Glyma.11G101300 // Glyma.06G127300 // Glyma.19G025200 // Glyma.02G042500 // Glyma.19G025100 // Glyma.18G187500 // Glyma.02G156800
GO:0003824	F	catalytic activity	903	1881	13905	29501	0.24	1	// Glyma.09G236600 // Glyma.12G205900 // Glyma.06G315600 // Glyma.18G021000 // Glyma.11G187900 // Glyma.16G040900 // Glyma.16G150600 // Glyma.09G148500 // Glyma.13G195300 // Glyma.14G175100 // Glyma.20G107800 // Glyma.02G105000 // Glyma.02G042200 // Glyma.02G033200 // Glyma.20G241600 // Glyma.03G176100 // Glyma.11G233500 // Glyma.20G145100 // Glyma.04G008400 // Glyma.13G322600 // Glyma.05G141300 …
GO:0016817	F	hydrolase activity, acting on acid anhydrides	48	1881	1480	29501	1	1	// Glyma.04G126500 // Glyma.14G016800 // Glyma.02G015500 // Glyma.09G136400 // Glyma.10G297800 // Glyma.01G172400 // Glyma.13G156500 // Glyma.15G019200 // Glyma.18G158400 // Glyma.19G169400 // Glyma.10G086800 // Glyma.13G253600 // Glyma.09G025300 // Glyma.17G038700 // Glyma.20G181400 // Glyma.17G130800 // Glyma.18G017000 // Glyma.13G224600 // Glyma.06G023500 // Glyma.16G160900 // Glyma.03G022500 …
GO:0003677	F	DNA binding	143	1881	2611	29501	0.97	1	// Glyma.07G017300 // Glyma.04G024800 // Glyma.06G071500 // Glyma.15G051200 // Glyma.04G124200 // Glyma.06G288500 // Glyma.02G303800 // Glyma.04G217400 // Glyma.11G034600 // Glyma.07G048000 // Glyma.15G058000 // Glyma.07G048100 // Glyma.05G018800 // Glyma.15G269100 // Glyma.10G011300 // Glyma.11G037900 // Glyma.06G166500 // Glyma.06G194800 // Glyma.08G173400 // Glyma.13G234700 // Glyma.14G071400 …
GO:0017111	F	nucleoside-triphosphatase activity	44	1881	1412	29501	1	1	// Glyma.04G126500 // Glyma.14G016800 // Glyma.02G015500 // Glyma.09G136400 // Glyma.10G297800 // Glyma.13G156500 // Glyma.15G019200 // Glyma.18G158400 // Glyma.19G169400 // Glyma.10G086800 // Glyma.09G025300 // Glyma.17G038700 // Glyma.20G181400 // Glyma.17G130800 // Glyma.18G017000 // Glyma.13G224600 // Glyma.06G023500 // Glyma.16G160900 // Glyma.03G022500 // Glyma.16G181900 // Glyma.10G106500 …
GO:0005198	F	structural molecule activity	38	1881	626	29501	0.64	1	// Glyma.13G221500 // Glyma.01G205300 // Glyma.19G203300 // Glyma.12G184900 // Glyma.13G217200 // Glyma.16G148500 // Glyma.09G029000 // Glyma.17G022400 // Glyma.08G114100 // Glyma.15G047700 // Glyma.04G253300 // Glyma.01G205400 // Glyma.06G239200 // Glyma.02G095000 // Glyma.09G092700 // Glyma.08G185800 // Glyma.04G161300 // Glyma.17G147100 // Glyma.16G189100 // Glyma.15G090800 // Glyma.15G041500 …
GO:0016462	F	pyrophosphatase activity	47	1881	1440	29501	1	1	// Glyma.04G126500 // Glyma.14G016800 // Glyma.02G015500 // Glyma.09G136400 // Glyma.10G297800 // Glyma.01G172400 // Glyma.13G156500 // Glyma.15G019200 // Glyma.18G158400 // Glyma.19G169400 // Glyma.10G086800 // Glyma.13G253600 // Glyma.09G025300 // Glyma.17G038700 // Glyma.20G181400 // Glyma.17G130800 // Glyma.18G017000 // Glyma.13G224600 // Glyma.06G023500 // Glyma.16G160900 // Glyma.03G022500 …
GO:0016740	F	transferase activity	278	1881	4916	29501	0.99	1	// Glyma.01G164800 // Glyma.18G265700 // Glyma.13G296200 // Glyma.13G244200 // Glyma.05G170600 // Glyma.16G040900 // Glyma.16G150600 // Glyma.09G148500 // Glyma.14G175100 // Glyma.09G274600 // Glyma.05G152500 // Glyma.10G254500 // Glyma.10G183200 // Glyma.03G262500 // Glyma.03G154800 // Glyma.13G248300 // Glyma.17G095300 // Glyma.11G233500 // Glyma.05G157200 // Glyma.03G138400 // Glyma.12G045700 …
GO:0003700	F	transcription factor activity	72	1881	1173	29501	0.64	1	// Glyma.15G111900 // Glyma.18G256500 // Glyma.07G017300 // Glyma.U018600 // Glyma.03G142400 // Glyma.17G042300 // Glyma.05G108600 // Glyma.09G244000 // Glyma.04G124200 // Glyma.06G068800 // Glyma.13G117600 // Glyma.03G116700 // Glyma.09G052900 // Glyma.02G303800 // Glyma.04G217400 // Glyma.19G142000 // Glyma.U037700 // Glyma.06G314400 // Glyma.04G029200 // Glyma.02G071500 // Glyma.12G103100 // G…
GO:0003774	F	motor activity	15	1881	187	29501	0.23	1	// Glyma.06G023500 // Glyma.17G038700 // Glyma.14G016800 // Glyma.03G217000 // Glyma.05G149700 // Glyma.02G015500 // Glyma.16G181900 // Glyma.17G045600 // Glyma.10G034400 // Glyma.13G120800 // Glyma.08G333300 // Glyma.09G136400 // Glyma.02G302800 // Glyma.03G022500 // Glyma.04G094400
GO:0005215	F	transporter activity	81	1881	1340	29501	0.7	1	// Glyma.11G235200 // Glyma.05G153000 // Glyma.02G202700 // Glyma.04G126500 // Glyma.14G017500 // Glyma.11G187900 // Glyma.09G050200 // Glyma.07G099900 // Glyma.07G265900 // Glyma.18G299800 // Glyma.10G267600 // Glyma.19G161600 // Glyma.09G178900 // Glyma.02G311500 // Glyma.18G158400 // Glyma.02G269700 // Glyma.20G121400 // Glyma.20G207400 // Glyma.07G022500 // Glyma.01G042100 // Glyma.06G106200 …
GO:0060089	F	molecular transducer activity	20	1881	220	29501	0.086	1	// Glyma.01G164800 // Glyma.14G110600 // Glyma.11G078300 // Glyma.07G040200 // Glyma.19G239100 // Glyma.04G137600 // Glyma.15G099800 // Glyma.13G197600 // Glyma.09G070100 // Glyma.13G093300 // Glyma.02G311500 // Glyma.05G144500 // Glyma.16G061600 // Glyma.06G057000 // Glyma.20G230800 // Glyma.U010900 // Glyma.13G212800 // Glyma.03G227300 // Glyma.12G099500 // Glyma.15G236200
GO:0008135	F	translation factor activity, nucleic acid binding	6	1881	94	29501	0.56	1	// Glyma.02G291500 // Glyma.14G023300 // Glyma.01G054000 // Glyma.06G269600 // Glyma.12G135100 // Glyma.06G269500
GO:0016787	F	hydrolase activity	270	1881	4588	29501	0.92	1	// Glyma.09G264000 // Glyma.04G126500 // Glyma.16G145300 // Glyma.02G155800 // Glyma.11G099700 // Glyma.01G122000 // Glyma.13G195300 // Glyma.13G231100 // Glyma.08G192200 // Glyma.01G172400 // Glyma.10G254500 // Glyma.18G236700 // Glyma.15G019200 // Glyma.10G006800 // Glyma.06G033900 // Glyma.10G103200 // Glyma.08G194900 // Glyma.04G008400 // Glyma.13G322600 // Glyma.17G038700 // Glyma.20G181400 …
GO:0000166	F	nucleotide binding	318	1881	5459	29501	0.96	1	// Glyma.01G164800 // Glyma.04G126500 // Glyma.13G296200 // Glyma.13G244200 // Glyma.04G113400 // Glyma.16G040900 // Glyma.07G247900 // Glyma.16G020200 // Glyma.09G274600 // Glyma.09G030900 // Glyma.18G198800 // Glyma.03G262500 // Glyma.06G017500 // Glyma.15G019200 // Glyma.11G233500 // Glyma.18G017000 // Glyma.05G157200 // Glyma.13G249600 // Glyma.15G004700 // Glyma.05G124800 // Glyma.19G033100 …
GO:0030234	F	enzyme regulator activity	37	1881	467	29501	0.12	1	// Glyma.02G252600 // Glyma.16G107900 // Glyma.09G163700 // Glyma.17G036400 // Glyma.09G155500 // Glyma.09G163900 // Glyma.20G029700 // Glyma.16G076100 // Glyma.03G103400 // Glyma.19G212400 // Glyma.04G119100 // Glyma.03G215900 // Glyma.06G108000 // Glyma.20G045500 // Glyma.17G151200 // Glyma.17G044900 // Glyma.09G142100 // Glyma.03G013500 // Glyma.10G283500 // Glyma.04G118900 // Glyma.03G028600 …
GO:0008289	F	lipid binding	9	1881	153	29501	0.64	1	// Glyma.15G237800 // Glyma.06G094000 // Glyma.04G122900 // Glyma.11G153600 // Glyma.09G214500 // Glyma.09G171600 // Glyma.14G017900 // Glyma.20G207400 // Glyma.15G238200
GO:0016788	F	hydrolase activity, acting on ester bonds	79	1881	1054	29501	0.091	1	// Glyma.13G172500 // Glyma.09G264000 // Glyma.18G085500 // Glyma.15G079500 // Glyma.18G228000 // Glyma.01G122000 // Glyma.13G156500 // Glyma.14G131200 // Glyma.13G231100 // Glyma.17G036400 // Glyma.13G233600 // Glyma.10G148600 // Glyma.13G351600 // Glyma.17G034000 // Glyma.08G120900 // Glyma.04G255500 // Glyma.08G264700 // Glyma.15G264200 // Glyma.12G144600 // Glyma.15G023700 // Glyma.08G194900 …
GO:0016818	F	hydrolase activity, acting on acid anhydrides, in phosphorus-containing anhydrides	48	1881	1469	29501	1	1	// Glyma.04G126500 // Glyma.14G016800 // Glyma.02G015500 // Glyma.09G136400 // Glyma.10G297800 // Glyma.01G172400 // Glyma.13G156500 // Glyma.15G019200 // Glyma.18G158400 // Glyma.19G169400 // Glyma.10G086800 // Glyma.13G253600 // Glyma.09G025300 // Glyma.17G038700 // Glyma.20G181400 // Glyma.17G130800 // Glyma.18G017000 // Glyma.13G224600 // Glyma.06G023500 // Glyma.16G160900 // Glyma.03G022500 …
GO:0030528	F	transcription regulator activity	79	1881	1292	29501	0.66	1	// Glyma.01G164800 // Glyma.15G111900 // Glyma.18G256500 // Glyma.07G017300 // Glyma.U018600 // Glyma.03G142400 // Glyma.17G042300 // Glyma.05G108600 // Glyma.04G137600 // Glyma.09G244000 // Glyma.04G124200 // Glyma.06G068800 // Glyma.13G117600 // Glyma.03G116700 // Glyma.09G052900 // Glyma.02G303800 // Glyma.04G217400 // Glyma.19G142000 // Glyma.U037700 // Glyma.06G314400 // Glyma.04G029200 // G…
GO:0016772	F	transferase activity, transferring phosphorus-containing groups	172	1881	2985	29501	0.92	1	// Glyma.01G164800 // Glyma.13G296200 // Glyma.13G244200 // Glyma.05G170600 // Glyma.16G040900 // Glyma.10G183200 // Glyma.16G020200 // Glyma.09G274600 // Glyma.03G262500 // Glyma.06G017500 // Glyma.11G233500 // Glyma.05G157200 // Glyma.15G004700 // Glyma.19G033100 // Glyma.11G021800 // Glyma.01G133300 // Glyma.10G156200 // Glyma.03G165700 // Glyma.03G138400 // Glyma.12G116400 // Glyma.02G164100 …
GO:0004518	F	nuclease activity	16	1881	164	29501	0.075	1	// Glyma.15G023700 // Glyma.09G264000 // Glyma.09G025300 // Glyma.19G200600 // Glyma.08G120900 // Glyma.18G228000 // Glyma.19G254900 // Glyma.01G048400 // Glyma.14G131200 // Glyma.17G253100 // Glyma.10G148600 // Glyma.16G000100 // Glyma.07G100600 // Glyma.13G156500 // Glyma.07G050300 // Glyma.12G144600
GO:0003723	F	RNA binding	28	1881	486	29501	0.73	1	// Glyma.19G254900 // Glyma.12G184900 // Glyma.17G060800 // Glyma.18G050300 // Glyma.02G233500 // Glyma.13G156500 // Glyma.06G239200 // Glyma.15G023700 // Glyma.09G025300 // Glyma.04G253300 // Glyma.03G164500 // Glyma.12G224900 // Glyma.04G161300 // Glyma.11G252900 // Glyma.16G189100 // Glyma.05G118200 // Glyma.06G220400 // Glyma.18G291800 // Glyma.01G048400 // Glyma.14G206800 // Glyma.13G276400 …
GO:0016301	F	kinase activity	154	1881	2643	29501	0.88	1	// Glyma.01G164800 // Glyma.13G296200 // Glyma.13G244200 // Glyma.05G170600 // Glyma.16G040900 // Glyma.16G020200 // Glyma.09G274600 // Glyma.03G262500 // Glyma.06G017500 // Glyma.11G233500 // Glyma.05G157200 // Glyma.15G004700 // Glyma.19G033100 // Glyma.11G021800 // Glyma.01G133300 // Glyma.10G156200 // Glyma.03G165700 // Glyma.03G138400 // Glyma.12G116400 // Glyma.15G020900 // Glyma.18G212200 …
GO:0005488	F	binding	1028	1881	17591	29501	1	1	// Glyma.12G205900 // Glyma.18G021000 // Glyma.19G087000 // Glyma.16G040900 // Glyma.17G060800 // Glyma.09G030900 // Glyma.20G107800 // Glyma.11G167200 // Glyma.02G033200 // Glyma.17G103800 // Glyma.11G233500 // Glyma.13G286500 // Glyma.01G033200 // Glyma.01G133300 // Glyma.10G011300 // Glyma.14G191500 // Glyma.11G136900 // Glyma.20G144000 // Glyma.09G253200 // Glyma.09G048400 // Glyma.08G173400 …
GO:0005783	C	endoplasmic reticulum	8	1881	114	29501	0.45	1	// Glyma.11G249600 // Glyma.05G148000 // Glyma.13G078900 // Glyma.04G102200 // Glyma.13G368100 // Glyma.05G146700 // Glyma.18G072000 // Glyma.13G196100
GO:0031974	C	membrane-enclosed lumen	6	1881	122	29501	0.79	1	// Glyma.12G113700 // Glyma.14G154000 // Glyma.04G024800 // Glyma.05G103500 // Glyma.04G000700 // Glyma.17G163000
GO:0031975	C	envelope	11	1881	94	29501	0.05	1	// Glyma.16G059800 // Glyma.12G086600 // Glyma.11G187900 // Glyma.10G172000 // Glyma.10G210100 // Glyma.20G180500 // Glyma.09G009300 // Glyma.12G036000 // Glyma.15G113800 // Glyma.09G222500 // Glyma.20G108800
GO:0030529	C	ribonucleoprotein complex	31	1881	580	29501	0.85	1	// Glyma.13G221500 // Glyma.19G203300 // Glyma.12G184900 // Glyma.13G217200 // Glyma.16G148500 // Glyma.09G029000 // Glyma.08G114100 // Glyma.04G253300 // Glyma.01G205400 // Glyma.06G239200 // Glyma.02G095000 // Glyma.04G161300 // Glyma.17G147100 // Glyma.16G189100 // Glyma.15G090800 // Glyma.15G041500 // Glyma.06G309500 // Glyma.12G113700 // Glyma.02G307100 // Glyma.06G320500 // Glyma.16G202700 …
GO:0031981	C	nuclear lumen	6	1881	105	29501	0.66	1	// Glyma.12G113700 // Glyma.14G154000 // Glyma.04G024800 // Glyma.05G103500 // Glyma.04G000700 // Glyma.17G163000
GO:0016020	C	membrane	242	1881	3518	29501	0.12	1	// Glyma.01G164800 // Glyma.04G126500 // Glyma.14G017500 // Glyma.14G142300 // Glyma.07G099900 // Glyma.07G265900 // Glyma.10G267600 // Glyma.09G178900 // Glyma.02G311500 // Glyma.17G095300 // Glyma.15G019200 // Glyma.07G022500 // Glyma.02G090100 // Glyma.05G157200 // Glyma.10G042000 // Glyma.13G253700 // Glyma.09G001700 // Glyma.02G282500 // Glyma.04G119900 // Glyma.08G218200 // Glyma.15G200200 …
GO:0031967	C	organelle envelope	11	1881	93	29501	0.047	1	// Glyma.16G059800 // Glyma.12G086600 // Glyma.11G187900 // Glyma.10G172000 // Glyma.10G210100 // Glyma.20G180500 // Glyma.09G009300 // Glyma.12G036000 // Glyma.15G113800 // Glyma.09G222500 // Glyma.20G108800
GO:0043231	C	intracellular membrane-bounded organelle	109	1881	1789	29501	0.7	1	// Glyma.19G087000 // Glyma.11G187900 // Glyma.04G024800 // Glyma.09G030900 // Glyma.02G033200 // Glyma.15G058000 // Glyma.15G047700 // Glyma.02G121300 // Glyma.05G018800 // Glyma.15G269100 // Glyma.02G202700 // Glyma.10G142800 // Glyma.06G272400 // Glyma.09G193000 // Glyma.12G036000 // Glyma.09G222500 // Glyma.14G154000 // Glyma.01G017300 // Glyma.20G244500 // Glyma.05G103500 // Glyma.20G192600 …
GO:0043233	C	organelle lumen	6	1881	120	29501	0.77	1	// Glyma.12G113700 // Glyma.14G154000 // Glyma.04G024800 // Glyma.05G103500 // Glyma.04G000700 // Glyma.17G163000
GO:0005829	C	cytosol	5	1881	58	29501	0.33	1	// Glyma.13G197100 // Glyma.15G020900 // Glyma.15G127300 // Glyma.04G157000 // Glyma.08G199800
GO:0044428	C	nuclear part	23	1881	327	29501	0.35	1	// Glyma.19G087000 // Glyma.04G024800 // Glyma.13G092000 // Glyma.09G205600 // Glyma.02G033200 // Glyma.05G239900 // Glyma.08G177000 // Glyma.12G113700 // Glyma.09G194100 // Glyma.17G163000 // Glyma.10G142800 // Glyma.06G272400 // Glyma.04G000700 // Glyma.09G257100 // Glyma.14G154000 // Glyma.01G017300 // Glyma.05G103500 // Glyma.06G084800 // Glyma.10G172000 // Glyma.08G047000 // Glyma.01G032200 …
GO:0043232	C	intracellular non-membrane-bounded organelle	44	1881	741	29501	0.7	1	// Glyma.19G087000 // Glyma.13G221500 // Glyma.08G037900 // Glyma.19G203300 // Glyma.12G184900 // Glyma.11G193300 // Glyma.09G258700 // Glyma.05G016300 // Glyma.13G217200 // Glyma.09G244200 // Glyma.13G357500 // Glyma.16G148500 // Glyma.09G029000 // Glyma.08G114100 // Glyma.04G253300 // Glyma.01G205400 // Glyma.06G239200 // Glyma.02G095000 // Glyma.04G161300 // Glyma.17G147100 // Glyma.16G189100 …
GO:0043229	C	intracellular organelle	174	1881	2514	29501	0.15	1	// Glyma.19G087000 // Glyma.11G187900 // Glyma.19G203300 // Glyma.09G030900 // Glyma.02G033200 // Glyma.05G239900 // Glyma.13G217200 // Glyma.14G183800 // Glyma.06G073600 // Glyma.13G357500 // Glyma.18G017000 // Glyma.12G113700 // Glyma.15G047700 // Glyma.04G000700 // Glyma.05G018800 // Glyma.15G269100 // Glyma.02G202700 // Glyma.10G142800 // Glyma.06G272400 // Glyma.02G282500 // Glyma.09G193000 …
GO:0005622	C	intracellular	258	1881	3706	29501	0.078	1	// Glyma.19G087000 // Glyma.11G201900 // Glyma.11G187900 // Glyma.19G203300 // Glyma.10G195000 // Glyma.11G193300 // Glyma.09G030900 // Glyma.17G069400 // Glyma.02G033200 // Glyma.05G239900 // Glyma.13G217200 // Glyma.14G183800 // Glyma.06G073600 // Glyma.13G357500 // Glyma.18G017000 // Glyma.16G202700 // Glyma.03G008800 // Glyma.12G113700 // Glyma.04G241000 // Glyma.12G099700 // Glyma.15G047700 …
GO:0043227	C	membrane-bounded organelle	115	1881	1798	29501	0.5	1	// Glyma.19G087000 // Glyma.11G187900 // Glyma.04G024800 // Glyma.09G030900 // Glyma.02G033200 // Glyma.15G058000 // Glyma.15G047700 // Glyma.02G121300 // Glyma.05G018800 // Glyma.15G269100 // Glyma.02G202700 // Glyma.10G142800 // Glyma.06G272400 // Glyma.09G193000 // Glyma.12G036000 // Glyma.09G222500 // Glyma.14G154000 // Glyma.01G017300 // Glyma.20G244500 // Glyma.05G103500 // Glyma.20G192600 …
GO:0005856	C	cytoskeleton	9	1881	105	29501	0.24	1	// Glyma.10G034400 // Glyma.08G037900 // Glyma.20G051200 // Glyma.13G120800 // Glyma.11G249800 // Glyma.13G357500 // Glyma.18G007400 // Glyma.12G109700 // Glyma.15G015900
GO:0005654	C	nucleoplasm	5	1881	99	29501	0.75	1	// Glyma.04G024800 // Glyma.04G000700 // Glyma.17G163000 // Glyma.05G103500 // Glyma.14G154000
GO:0012505	C	endomembrane system	6	1881	142	29501	0.88	1	// Glyma.11G249600 // Glyma.10G172000 // Glyma.04G102200 // Glyma.13G368100 // Glyma.05G146700 // Glyma.13G196100
GO:0005840	C	ribosome	29	1881	532	29501	0.82	1	// Glyma.13G221500 // Glyma.19G203300 // Glyma.12G184900 // Glyma.13G217200 // Glyma.16G148500 // Glyma.09G029000 // Glyma.08G114100 // Glyma.04G253300 // Glyma.01G205400 // Glyma.06G239200 // Glyma.02G095000 // Glyma.04G161300 // Glyma.17G147100 // Glyma.16G189100 // Glyma.15G090800 // Glyma.15G041500 // Glyma.06G309500 // Glyma.02G307100 // Glyma.06G320500 // Glyma.16G202700 // Glyma.17G206500 …
GO:0044444	C	cytoplasmic part	73	1881	1156	29501	0.55	1	// Glyma.20G180500 // Glyma.02G202700 // Glyma.13G221500 // Glyma.15G020900 // Glyma.11G187900 // Glyma.19G203300 // Glyma.12G184900 // Glyma.18G135400 // Glyma.06G201100 // Glyma.01G114900 // Glyma.13G217200 // Glyma.16G148500 // Glyma.09G029000 // Glyma.19G205100 // Glyma.02G232000 // Glyma.06G021900 // Glyma.12G086600 // Glyma.15G047700 // Glyma.04G253300 // Glyma.01G205400 // Glyma.09G274900 …
GO:0043226	C	organelle	174	1881	2514	29501	0.15	1	// Glyma.19G087000 // Glyma.11G187900 // Glyma.19G203300 // Glyma.09G030900 // Glyma.02G033200 // Glyma.05G239900 // Glyma.13G217200 // Glyma.14G183800 // Glyma.06G073600 // Glyma.13G357500 // Glyma.18G017000 // Glyma.12G113700 // Glyma.15G047700 // Glyma.04G000700 // Glyma.05G018800 // Glyma.15G269100 // Glyma.02G202700 // Glyma.10G142800 // Glyma.06G272400 // Glyma.02G282500 // Glyma.09G193000 …
GO:0005737	C	cytoplasm	109	1881	1539	29501	0.15	1	// Glyma.11G187900 // Glyma.19G203300 // Glyma.10G195000 // Glyma.09G030900 // Glyma.13G217200 // Glyma.15G047700 // Glyma.01G205400 // Glyma.02G202700 // Glyma.12G036000 // Glyma.09G222500 // Glyma.16G189100 // Glyma.04G157000 // Glyma.15G127300 // Glyma.20G244500 // Glyma.15G020900 // Glyma.19G136100 // Glyma.20G192600 // Glyma.15G113800 // Glyma.09G244200 // Glyma.03G205800 // Glyma.01G172400 …
GO:0005634	C	nucleus	77	1881	1408	29501	0.92	1	// Glyma.19G087000 // Glyma.01G032200 // Glyma.19G037900 // Glyma.04G024800 // Glyma.13G092000 // Glyma.11G193300 // Glyma.09G257100 // Glyma.12G199300 // Glyma.10G263500 // Glyma.09G258700 // Glyma.09G205600 // Glyma.11G025500 // Glyma.05G016300 // Glyma.20G069300 // Glyma.18G017000 // Glyma.06G133800 // Glyma.12G113700 // Glyma.08G137800 // Glyma.04G066300 // Glyma.09G194100 // Glyma.04G000700 …
GO:0030312	C	external encapsulating structure	10	1881	195	29501	0.79	1	// Glyma.19G212400 // Glyma.04G119100 // Glyma.01G137700 // Glyma.03G215900 // Glyma.10G254500 // Glyma.09G193500 // Glyma.03G216000 // Glyma.16G045100 // Glyma.06G319100 // Glyma.01G006800
GO:0032991	C	macromolecular complex	135	1881	1849	29501	0.066	1	// Glyma.14G017500 // Glyma.19G203300 // Glyma.02G033200 // Glyma.05G239900 // Glyma.13G217200 // Glyma.06G073600 // Glyma.13G357500 // Glyma.03G008800 // Glyma.12G113700 // Glyma.04G241000 // Glyma.01G205400 // Glyma.10G042000 // Glyma.06G321900 // Glyma.10G142800 // Glyma.06G272400 // Glyma.02G282500 // Glyma.12G036000 // Glyma.09G222500 // Glyma.16G189100 // Glyma.04G157000 // Glyma.15G127300 …
GO:0044464	C	cell part	449	1881	6957	29501	0.4	1	// Glyma.19G087000 // Glyma.11G187900 // Glyma.19G203300 // Glyma.02G033200 // Glyma.13G217200 // Glyma.02G032600 // Glyma.13G357500 // Glyma.12G113700 // Glyma.06G321900 // Glyma.10G142800 // Glyma.09G193000 // Glyma.12G170500 // Glyma.16G189100 // Glyma.04G157000 // Glyma.11G078000 // Glyma.17G157300 // Glyma.01G017300 // Glyma.03G058300 // Glyma.19G136100 // Glyma.03G135800 // Glyma.14G078000 …
GO:0005623	C	cell	449	1881	6957	29501	0.4	1	// Glyma.19G087000 // Glyma.11G187900 // Glyma.19G203300 // Glyma.02G033200 // Glyma.13G217200 // Glyma.02G032600 // Glyma.13G357500 // Glyma.12G113700 // Glyma.06G321900 // Glyma.10G142800 // Glyma.09G193000 // Glyma.12G170500 // Glyma.16G189100 // Glyma.04G157000 // Glyma.11G078000 // Glyma.17G157300 // Glyma.01G017300 // Glyma.03G058300 // Glyma.19G136100 // Glyma.03G135800 // Glyma.14G078000 …
GO:0043228	C	non-membrane-bounded organelle	44	1881	741	29501	0.7	1	// Glyma.19G087000 // Glyma.13G221500 // Glyma.08G037900 // Glyma.19G203300 // Glyma.12G184900 // Glyma.11G193300 // Glyma.09G258700 // Glyma.05G016300 // Glyma.13G217200 // Glyma.09G244200 // Glyma.13G357500 // Glyma.16G148500 // Glyma.09G029000 // Glyma.08G114100 // Glyma.04G253300 // Glyma.01G205400 // Glyma.06G239200 // Glyma.02G095000 // Glyma.04G161300 // Glyma.17G147100 // Glyma.16G189100 …
GO:0009536	C	plastid	5	1881	41	29501	0.14	1	// Glyma.08G185000 // Glyma.08G146300 // Glyma.15G047700 // Glyma.08G185800 // Glyma.20G244500
GO:0005618	C	cell wall	10	1881	195	29501	0.79	1	// Glyma.19G212400 // Glyma.04G119100 // Glyma.01G137700 // Glyma.03G215900 // Glyma.10G254500 // Glyma.09G193500 // Glyma.03G216000 // Glyma.16G045100 // Glyma.06G319100 // Glyma.01G006800
GO:0070013	C	intracellular organelle lumen	6	1881	120	29501	0.77	1	// Glyma.12G113700 // Glyma.14G154000 // Glyma.04G024800 // Glyma.05G103500 // Glyma.04G000700 // Glyma.17G163000
GO:0005576	C	extracellular region	6	1881	145	29501	0.9	1	// Glyma.10G255800 // Glyma.10G254500 // Glyma.12G227800 // Glyma.11G056500 // Glyma.16G045100 // Glyma.09G193500

## Sheet: Clade4
GO_acc	term_type	Term	queryitem	querytotal	bgitem	bgtotal	pvalue	FDR	entries
GO:0030529	C	ribonucleoprotein complex	94	1901	580	29501	3.5e-14	5.1e-12	// Glyma.08G213600 // Glyma.07G219500 // Glyma.16G129700 // Glyma.15G016400 // Glyma.02G085300 // Glyma.18G017100 // Glyma.05G091900 // Glyma.03G166700 // Glyma.02G049300 // Glyma.07G269600 // Glyma.18G050600 // Glyma.08G151900 // Glyma.11G099300 // Glyma.13G357200 // Glyma.08G173300 // Glyma.20G240700 // Glyma.11G020100 // Glyma.06G135800 // Glyma.07G004900 // Glyma.05G234800 // Glyma.20G052800 …
GO:0032991	C	macromolecular complex	207	1901	1849	29501	1.8e-13	1.3e-11	// Glyma.10G172800 // Glyma.08G213600 // Glyma.03G124400 // Glyma.01G154500 // Glyma.U016500 // Glyma.07G219500 // Glyma.10G167500 // Glyma.12G232700 // Glyma.16G009800 // Glyma.11G019500 // Glyma.16G129700 // Glyma.03G036700 // Glyma.02G232100 // Glyma.15G016400 // Glyma.20G215800 // Glyma.11G182800 // Glyma.02G085300 // Glyma.18G017100 // Glyma.12G025400 // Glyma.05G091900 // Glyma.13G177900 //…
GO:0005840	C	ribosome	84	1901	532	29501	2.8e-12	1.3e-10	// Glyma.08G205500 // Glyma.11G019500 // Glyma.01G167300 // Glyma.15G267100 // Glyma.13G077100 // Glyma.13G133900 // Glyma.14G210800 // Glyma.19G167800 // Glyma.06G001900 // Glyma.11G034700 // Glyma.09G023700 // Glyma.16G129700 // Glyma.07G004900 // Glyma.15G254100 // Glyma.02G036000 // Glyma.10G039900 // Glyma.15G016400 // Glyma.08G365200 // Glyma.05G174300 // Glyma.05G239000 // Glyma.02G085300 …
GO:0044444	C	cytoplasmic part	142	1901	1156	29501	4.7e-12	1.7e-10	// Glyma.10G172800 // Glyma.08G213600 // Glyma.01G154500 // Glyma.07G219500 // Glyma.17G249000 // Glyma.16G009800 // Glyma.11G253500 // Glyma.16G129700 // Glyma.02G232100 // Glyma.15G016400 // Glyma.20G215800 // Glyma.11G182800 // Glyma.05G235300 // Glyma.18G017100 // Glyma.05G091900 // Glyma.03G166700 // Glyma.02G049300 // Glyma.02G286300 // Glyma.07G269600 // Glyma.18G050600 // Glyma.20G103300 …
GO:0005198	F	structural molecule activity	93	1901	626	29501	3.9e-12	4e-10	// Glyma.07G219500 // Glyma.U016500 // Glyma.16G129700 // Glyma.15G016400 // Glyma.02G085300 // Glyma.18G017100 // Glyma.05G091900 // Glyma.03G166700 // Glyma.02G049300 // Glyma.07G269600 // Glyma.18G050600 // Glyma.08G151900 // Glyma.11G099300 // Glyma.02G103600 // Glyma.13G357200 // Glyma.07G004100 // Glyma.08G173300 // Glyma.20G240700 // Glyma.06G135800 // Glyma.07G004900 // Glyma.05G234800 //…
GO:0043232	C	intracellular non-membrane-bounded organelle	100	1901	741	29501	8.4e-11	2e-09	// Glyma.07G219500 // Glyma.05G169000 // Glyma.16G129700 // Glyma.15G016400 // Glyma.02G085300 // Glyma.18G017100 // Glyma.05G091900 // Glyma.03G166700 // Glyma.08G334900 // Glyma.02G049300 // Glyma.07G269600 // Glyma.18G050600 // Glyma.08G151900 // Glyma.11G099300 // Glyma.13G357200 // Glyma.08G173300 // Glyma.20G240700 // Glyma.U043500 // Glyma.06G135800 // Glyma.05G174300 // Glyma.08G052600 //…
GO:0043228	C	non-membrane-bounded organelle	100	1901	741	29501	8.4e-11	2e-09	// Glyma.07G219500 // Glyma.05G169000 // Glyma.16G129700 // Glyma.15G016400 // Glyma.02G085300 // Glyma.18G017100 // Glyma.05G091900 // Glyma.03G166700 // Glyma.08G334900 // Glyma.02G049300 // Glyma.07G269600 // Glyma.18G050600 // Glyma.08G151900 // Glyma.11G099300 // Glyma.13G357200 // Glyma.08G173300 // Glyma.20G240700 // Glyma.U043500 // Glyma.06G135800 // Glyma.05G174300 // Glyma.08G052600 //…
GO:0006412	P	translation	99	1901	717	29501	3.4e-11	6.8e-09	// Glyma.07G219500 // Glyma.16G129700 // Glyma.15G016400 // Glyma.02G085300 // Glyma.18G017100 // Glyma.05G091900 // Glyma.03G166700 // Glyma.02G049300 // Glyma.07G269600 // Glyma.18G050600 // Glyma.08G151900 // Glyma.11G099300 // Glyma.13G357200 // Glyma.08G173300 // Glyma.20G240700 // Glyma.06G135800 // Glyma.07G149000 // Glyma.05G174300 // Glyma.05G234800 // Glyma.20G052800 // Glyma.05G234900 …
GO:0005622	C	intracellular	325	1901	3706	29501	2.1e-08	4.4e-07	// Glyma.10G172800 // Glyma.08G213600 // Glyma.01G154500 // Glyma.03G200000 // Glyma.10G295600 // Glyma.09G039600 // Glyma.11G116800 // Glyma.04G064100 // Glyma.10G167500 // Glyma.17G249000 // Glyma.12G232700 // Glyma.16G009800 // Glyma.11G253500 // Glyma.16G129700 // Glyma.03G036700 // Glyma.09G098400 // Glyma.04G190900 // Glyma.02G232100 // Glyma.15G016400 // Glyma.06G059600 // Glyma.03G109200 …
GO:0005737	C	cytoplasm	158	1901	1539	29501	3.8e-08	6.9e-07	// Glyma.10G172800 // Glyma.08G213600 // Glyma.01G154500 // Glyma.07G219500 // Glyma.17G249000 // Glyma.16G009800 // Glyma.11G253500 // Glyma.16G129700 // Glyma.02G232100 // Glyma.15G016400 // Glyma.20G215800 // Glyma.11G182800 // Glyma.05G235300 // Glyma.15G128400 // Glyma.04G218800 // Glyma.18G017100 // Glyma.05G091900 // Glyma.13G177900 // Glyma.11G133500 // Glyma.03G166700 // Glyma.02G049300 …
GO:0034645	P	cellular macromolecule biosynthetic process	292	1901	3265	29501	2.4e-08	1.9e-06	// Glyma.11G146300 // Glyma.07G219500 // Glyma.13G236600 // Glyma.08G199200 // Glyma.06G134200 // Glyma.16G213300 // Glyma.04G064100 // Glyma.02G267400 // Glyma.06G090900 // Glyma.08G173300 // Glyma.18G091600 // Glyma.16G129700 // Glyma.12G030800 // Glyma.09G098400 // Glyma.04G190900 // Glyma.15G016400 // Glyma.14G205600 // Glyma.02G085300 // Glyma.01G167500 // Glyma.18G027000 // Glyma.04G041200 …
GO:0010467	P	gene expression	283	1901	3161	29501	3.8e-08	1.9e-06	// Glyma.11G146300 // Glyma.07G219500 // Glyma.13G236600 // Glyma.08G199200 // Glyma.11G116800 // Glyma.04G064100 // Glyma.02G267400 // Glyma.06G090900 // Glyma.08G173300 // Glyma.18G091600 // Glyma.16G129700 // Glyma.12G030800 // Glyma.09G098400 // Glyma.04G190900 // Glyma.15G016400 // Glyma.14G205600 // Glyma.02G085300 // Glyma.18G027000 // Glyma.18G017100 // Glyma.04G041200 // Glyma.05G091900 …
GO:0009059	P	macromolecule biosynthetic process	292	1901	3272	29501	2.9e-08	1.9e-06	// Glyma.11G146300 // Glyma.07G219500 // Glyma.13G236600 // Glyma.08G199200 // Glyma.06G134200 // Glyma.16G213300 // Glyma.04G064100 // Glyma.02G267400 // Glyma.06G090900 // Glyma.08G173300 // Glyma.18G091600 // Glyma.16G129700 // Glyma.12G030800 // Glyma.09G098400 // Glyma.04G190900 // Glyma.15G016400 // Glyma.14G205600 // Glyma.02G085300 // Glyma.01G167500 // Glyma.18G027000 // Glyma.04G041200 …
GO:0044249	P	cellular biosynthetic process	342	1901	3977	29501	5.4e-08	2.2e-06	// Glyma.18G091600 // Glyma.06G134200 // Glyma.16G213300 // Glyma.06G090900 // Glyma.02G120900 // Glyma.04G041200 // Glyma.17G027300 // Glyma.03G166700 // Glyma.08G334900 // Glyma.02G049300 // Glyma.18G050600 // Glyma.17G135800 // Glyma.20G240700 // Glyma.08G118200 // Glyma.15G077100 // Glyma.11G108100 // Glyma.04G008900 // Glyma.07G004900 // Glyma.15G263100 // Glyma.10G133500 // Glyma.05G234800 …
GO:0044424	C	intracellular part	290	1901	3337	29501	3e-07	4.9e-06	// Glyma.10G172800 // Glyma.08G213600 // Glyma.01G154500 // Glyma.03G200000 // Glyma.10G295600 // Glyma.09G039600 // Glyma.11G116800 // Glyma.04G064100 // Glyma.10G167500 // Glyma.17G249000 // Glyma.12G232700 // Glyma.16G009800 // Glyma.11G253500 // Glyma.16G129700 // Glyma.03G036700 // Glyma.09G098400 // Glyma.04G190900 // Glyma.02G232100 // Glyma.15G016400 // Glyma.20G215800 // Glyma.03G109200 …
GO:0003676	F	nucleic acid binding	338	1901	3997	29501	3.1e-07	1.6e-05	// Glyma.11G067300 // Glyma.15G255400 // Glyma.08G213600 // Glyma.13G236600 // Glyma.16G023800 // Glyma.10G166200 // Glyma.04G064100 // Glyma.10G167500 // Glyma.06G090900 // Glyma.09G031800 // Glyma.10G191400 // Glyma.07G205500 // Glyma.19G252400 // Glyma.19G122900 // Glyma.12G030800 // Glyma.14G084500 // Glyma.02G278800 // Glyma.05G228100 // Glyma.10G128500 // Glyma.14G205600 // Glyma.13G150600 …
GO:0043229	C	intracellular organelle	219	1901	2514	29501	9.1e-06	0.00012	// Glyma.10G172800 // Glyma.07G219500 // Glyma.01G154500 // Glyma.03G200000 // Glyma.09G039600 // Glyma.11G116800 // Glyma.04G064100 // Glyma.17G249000 // Glyma.08G173300 // Glyma.11G253500 // Glyma.16G129700 // Glyma.09G098400 // Glyma.04G190900 // Glyma.15G016400 // Glyma.20G215800 // Glyma.03G109200 // Glyma.05G235300 // Glyma.04G101200 // Glyma.11G180500 // Glyma.05G091900 // Glyma.20G224500 …
GO:0043226	C	organelle	219	1901	2514	29501	9.1e-06	0.00012	// Glyma.10G172800 // Glyma.07G219500 // Glyma.01G154500 // Glyma.03G200000 // Glyma.09G039600 // Glyma.11G116800 // Glyma.04G064100 // Glyma.17G249000 // Glyma.08G173300 // Glyma.11G253500 // Glyma.16G129700 // Glyma.09G098400 // Glyma.04G190900 // Glyma.15G016400 // Glyma.20G215800 // Glyma.03G109200 // Glyma.05G235300 // Glyma.04G101200 // Glyma.11G180500 // Glyma.05G091900 // Glyma.20G224500 …
GO:0009058	P	biosynthetic process	357	1901	4392	29501	4.6e-06	0.00015	// Glyma.18G091600 // Glyma.06G134200 // Glyma.16G213300 // Glyma.06G090900 // Glyma.02G120900 // Glyma.04G041200 // Glyma.17G027300 // Glyma.03G166700 // Glyma.08G334900 // Glyma.02G049300 // Glyma.18G050600 // Glyma.17G135800 // Glyma.20G240700 // Glyma.08G118200 // Glyma.15G077100 // Glyma.11G108100 // Glyma.04G008900 // Glyma.07G004900 // Glyma.15G263100 // Glyma.10G133500 // Glyma.05G234800 …
GO:0003700	F	transcription factor activity	109	1901	1173	29501	0.00022	0.0072	// Glyma.18G091600 // Glyma.04G064100 // Glyma.16G196200 // Glyma.14G205600 // Glyma.08G320700 // Glyma.04G041200 // Glyma.03G118100 // Glyma.12G162700 // Glyma.20G224500 // Glyma.06G086400 // Glyma.13G274100 // Glyma.06G236400 // Glyma.07G016800 // Glyma.03G016600 // Glyma.14G146100 // Glyma.10G013300 // Glyma.08G020900 // Glyma.13G289400 // Glyma.11G186700 // Glyma.06G065200 // Glyma.04G052000 …
GO:0005794	C	Golgi apparatus	15	1901	87	29501	0.0012	0.015	// Glyma.11G090100 // Glyma.18G247400 // Glyma.09G245600 // Glyma.01G154500 // Glyma.12G089700 // Glyma.18G001400 // Glyma.11G253500 // Glyma.16G082400 // Glyma.14G029500 // Glyma.04G255100 // Glyma.07G004100 // Glyma.03G091800 // Glyma.02G286300 // Glyma.11G182800 // Glyma.18G003500
GO:0044237	P	cellular metabolic process	648	1901	9028	29501	0.00085	0.025	// Glyma.18G091600 // Glyma.06G134200 // Glyma.16G213300 // Glyma.04G148400 // Glyma.12G153000 // Glyma.17G225700 // Glyma.06G090900 // Glyma.02G120900 // Glyma.08G109100 // Glyma.04G165600 // Glyma.04G041200 // Glyma.10G045800 // Glyma.17G027300 // Glyma.07G105700 // Glyma.U021400 // Glyma.08G334900 // Glyma.02G049300 // Glyma.18G050600 // Glyma.06G196900 // Glyma.17G218500 // Glyma.17G135800 //…
GO:0030528	F	transcription regulator activity	113	1901	1292	29501	0.0013	0.031	// Glyma.18G091600 // Glyma.04G064100 // Glyma.09G098400 // Glyma.04G190900 // Glyma.16G196200 // Glyma.14G205600 // Glyma.08G320700 // Glyma.04G041200 // Glyma.03G118100 // Glyma.12G162700 // Glyma.20G224500 // Glyma.06G086400 // Glyma.13G274100 // Glyma.06G236400 // Glyma.07G016800 // Glyma.03G016600 // Glyma.14G146100 // Glyma.10G013300 // Glyma.08G020900 // Glyma.13G289400 // Glyma.11G186700 …
GO:0006807	P	nitrogen compound metabolic process	302	1901	3982	29501	0.0021	0.055	// Glyma.02G017500 // Glyma.20G129400 // Glyma.13G236600 // Glyma.11G073200 // Glyma.15G012200 // Glyma.12G042600 // Glyma.11G116800 // Glyma.04G064100 // Glyma.17G225700 // Glyma.06G090900 // Glyma.19G149400 // Glyma.18G091600 // Glyma.12G030800 // Glyma.09G098400 // Glyma.04G190900 // Glyma.05G228100 // Glyma.16G196200 // Glyma.14G205600 // Glyma.18G027000 // Glyma.05G214000 // Glyma.08G320700 …
GO:0003723	F	RNA binding	48	1901	486	29501	0.0042	0.085	// Glyma.13G282700 // Glyma.08G213600 // Glyma.11G019500 // Glyma.01G230700 // Glyma.12G217900 // Glyma.11G232500 // Glyma.10G167500 // Glyma.03G254700 // Glyma.09G031800 // Glyma.15G254100 // Glyma.14G084500 // Glyma.05G019600 // Glyma.07G173800 // Glyma.05G239000 // Glyma.02G085300 // Glyma.04G171400 // Glyma.09G235900 // Glyma.17G020700 // Glyma.13G177900 // Glyma.08G041700 // Glyma.15G136800 …
GO:0006139	P	nucleobase, nucleoside, nucleotide and nucleic acid metabolic process	268	1901	3541	29501	0.0043	0.097	// Glyma.02G017500 // Glyma.13G236600 // Glyma.11G073200 // Glyma.15G012200 // Glyma.11G116800 // Glyma.04G064100 // Glyma.06G090900 // Glyma.19G149400 // Glyma.18G091600 // Glyma.12G030800 // Glyma.09G098400 // Glyma.04G190900 // Glyma.16G196200 // Glyma.14G205600 // Glyma.18G027000 // Glyma.05G214000 // Glyma.08G320700 // Glyma.04G041200 // Glyma.03G118100 // Glyma.12G162700 // Glyma.20G224500 …
GO:0044260	P	cellular macromolecule metabolic process	523	1901	7345	29501	0.0062	0.13	// Glyma.18G091600 // Glyma.06G134200 // Glyma.16G213300 // Glyma.04G148400 // Glyma.12G153000 // Glyma.06G090900 // Glyma.02G120900 // Glyma.04G165600 // Glyma.04G041200 // Glyma.10G045800 // Glyma.17G027300 // Glyma.07G105700 // Glyma.03G166700 // Glyma.08G334900 // Glyma.02G049300 // Glyma.18G050600 // Glyma.06G196900 // Glyma.17G218500 // Glyma.10G295600 // Glyma.13G053600 // Glyma.20G240700 …
GO:0006519	P	cellular amino acid and derivative metabolic process	41	1901	412	29501	0.0069	0.13	// Glyma.04G030500 // Glyma.08G223300 // Glyma.20G129400 // Glyma.09G235400 // Glyma.07G003400 // Glyma.05G234900 // Glyma.11G133500 // Glyma.05G224000 // Glyma.05G096300 // Glyma.13G319000 // Glyma.18G261600 // Glyma.08G042400 // Glyma.08G187800 // Glyma.03G173400 // Glyma.01G197100 // Glyma.12G170300 // Glyma.05G208400 // Glyma.08G108800 // Glyma.12G181800 // Glyma.19G174300 // Glyma.05G152000 …
GO:0044422	C	organelle part	68	1901	783	29501	0.012	0.13	// Glyma.10G172800 // Glyma.02G286300 // Glyma.01G154500 // Glyma.09G283300 // Glyma.04G091400 // Glyma.18G235600 // Glyma.18G001400 // Glyma.14G076800 // Glyma.17G249000 // Glyma.01G157400 // Glyma.08G148900 // Glyma.14G061400 // Glyma.11G253500 // Glyma.15G254100 // Glyma.13G059800 // Glyma.20G215800 // Glyma.11G182800 // Glyma.18G003500 // Glyma.15G269200 // Glyma.03G155000 // Glyma.14G022800 …
GO:0044446	C	intracellular organelle part	68	1901	783	29501	0.012	0.13	// Glyma.10G172800 // Glyma.02G286300 // Glyma.01G154500 // Glyma.09G283300 // Glyma.04G091400 // Glyma.18G235600 // Glyma.18G001400 // Glyma.14G076800 // Glyma.17G249000 // Glyma.01G157400 // Glyma.08G148900 // Glyma.14G061400 // Glyma.11G253500 // Glyma.15G254100 // Glyma.13G059800 // Glyma.20G215800 // Glyma.11G182800 // Glyma.18G003500 // Glyma.15G269200 // Glyma.03G155000 // Glyma.14G022800 …
GO:0044464	C	cell part	489	1901	6957	29501	0.019	0.17	// Glyma.01G154500 // Glyma.16G213300 // Glyma.13G280600 // Glyma.08G204500 // Glyma.02G232100 // Glyma.05G235300 // Glyma.13G303700 // Glyma.04G101200 // Glyma.06G134200 // Glyma.03G166700 // Glyma.08G334900 // Glyma.02G049300 // Glyma.13G096100 // Glyma.18G050600 // Glyma.06G152000 // Glyma.18G007100 // Glyma.U016500 // Glyma.19G063400 // Glyma.10G295600 // Glyma.20G240700 // Glyma.U043500 // G…
GO:0005623	C	cell	489	1901	6957	29501	0.019	0.17	// Glyma.01G154500 // Glyma.16G213300 // Glyma.13G280600 // Glyma.08G204500 // Glyma.02G232100 // Glyma.05G235300 // Glyma.13G303700 // Glyma.04G101200 // Glyma.06G134200 // Glyma.03G166700 // Glyma.08G334900 // Glyma.02G049300 // Glyma.13G096100 // Glyma.18G050600 // Glyma.06G152000 // Glyma.18G007100 // Glyma.U016500 // Glyma.19G063400 // Glyma.10G295600 // Glyma.20G240700 // Glyma.U043500 // G…
GO:0043170	P	macromolecule metabolic process	576	1901	8210	29501	0.011	0.19	// Glyma.18G091600 // Glyma.06G112500 // Glyma.06G134200 // Glyma.16G213300 // Glyma.04G148400 // Glyma.12G153000 // Glyma.06G090900 // Glyma.02G120900 // Glyma.11G054800 // Glyma.12G031800 // Glyma.04G165600 // Glyma.04G041200 // Glyma.10G045800 // Glyma.17G027300 // Glyma.07G105700 // Glyma.03G166700 // Glyma.03G257900 // Glyma.08G334900 // Glyma.02G049300 // Glyma.18G050600 // Glyma.02G098000 …
GO:0007049	P	cell cycle	11	1901	73	29501	0.012	0.19	// Glyma.09G283300 // Glyma.15G269200 // Glyma.12G025700 // Glyma.14G105500 // Glyma.18G170800 // Glyma.08G148900 // Glyma.05G169000 // Glyma.18G067800 // Glyma.08G334900 // Glyma.13G059800 // Glyma.19G111800
GO:0019748	P	secondary metabolic process	12	1901	92	29501	0.023	0.34	// Glyma.10G265400 // Glyma.20G125200 // Glyma.05G214000 // Glyma.07G019900 // Glyma.08G033400 // Glyma.05G226700 // Glyma.08G020500 // Glyma.19G243800 // Glyma.02G026800 // Glyma.03G246300 // Glyma.05G169300 // Glyma.17G122300
GO:0003677	F	DNA binding	195	1901	2611	29501	0.022	0.37	// Glyma.13G236600 // Glyma.13G173100 // Glyma.04G064100 // Glyma.06G090900 // Glyma.18G091600 // Glyma.12G030800 // Glyma.05G228100 // Glyma.16G196200 // Glyma.14G205600 // Glyma.18G027000 // Glyma.04G101200 // Glyma.08G320700 // Glyma.04G041200 // Glyma.03G118100 // Glyma.12G162700 // Glyma.20G224500 // Glyma.06G086400 // Glyma.04G004900 // Glyma.08G334900 // Glyma.14G140600 // Glyma.03G177700 …
GO:0044428	C	nuclear part	30	1901	327	29501	0.044	0.38	// Glyma.09G283300 // Glyma.04G091400 // Glyma.18G235600 // Glyma.U016500 // Glyma.09G140700 // Glyma.10G070700 // Glyma.08G148900 // Glyma.15G269200 // Glyma.03G155000 // Glyma.08G199200 // Glyma.12G018000 // Glyma.08G334900 // Glyma.01G008600 // Glyma.01G162200 // Glyma.01G221300 // Glyma.19G236800 // Glyma.11G022400 // Glyma.13G059800 // Glyma.02G151500 // Glyma.18G067800 // Glyma.10G022600 //…
GO:0044238	P	primary metabolic process	710	1901	10398	29501	0.034	0.46	// Glyma.18G091600 // Glyma.12G031800 // Glyma.06G134200 // Glyma.16G213300 // Glyma.04G148400 // Glyma.12G153000 // Glyma.06G090900 // Glyma.02G120900 // Glyma.11G054800 // Glyma.01G147900 // Glyma.08G109100 // Glyma.04G165600 // Glyma.04G041200 // Glyma.11G036900 // Glyma.10G045800 // Glyma.17G027300 // Glyma.10G172300 // Glyma.07G105700 // Glyma.U021400 // Glyma.03G257900 // Glyma.08G334900 //…
GO:0044267	P	cellular protein metabolic process	278	1901	3912	29501	0.05	0.57	// Glyma.07G219500 // Glyma.08G175500 // Glyma.06G134200 // Glyma.10G096800 // Glyma.16G213300 // Glyma.04G148400 // Glyma.05G242700 // Glyma.10G295600 // Glyma.08G055700 // Glyma.04G249300 // Glyma.12G056000 // Glyma.05G110400 // Glyma.16G129700 // Glyma.03G036700 // Glyma.17G117300 // Glyma.14G083100 // Glyma.20G054500 // Glyma.15G016400 // Glyma.02G085300 // Glyma.02G211400 // Glyma.13G054300 …
GO:0019725	P	cellular homeostasis	24	1901	252	29501	0.048	0.57	// Glyma.09G283300 // Glyma.13G198500 // Glyma.16G052800 // Glyma.01G124500 // Glyma.05G218400 // Glyma.12G228800 // Glyma.15G236700 // Glyma.17G227700 // Glyma.12G223400 // Glyma.06G052600 // Glyma.02G263800 // Glyma.07G102200 // Glyma.14G057300 // Glyma.15G078600 // Glyma.04G051900 // Glyma.18G025000 // Glyma.04G141800 // Glyma.03G050100 // Glyma.08G052400 // Glyma.17G037900 // Glyma.10G259900 …
GO:0009987	P	cellular process	809	1901	11982	29501	0.05	0.57	// Glyma.18G091600 // Glyma.08G077800 // Glyma.01G154500 // Glyma.16G213300 // Glyma.04G148400 // Glyma.12G153000 // Glyma.17G225700 // Glyma.06G090900 // Glyma.07G101100 // Glyma.02G120900 // Glyma.14G105500 // Glyma.08G204500 // Glyma.02G232100 // Glyma.10G283400 // Glyma.05G235300 // Glyma.08G109100 // Glyma.06G134200 // Glyma.04G041200 // Glyma.10G045800 // Glyma.17G027300 // Glyma.07G105700 …
GO:0043231	C	intracellular membrane-bounded organelle	131	1901	1789	29501	0.081	0.65	// Glyma.10G172800 // Glyma.01G154500 // Glyma.03G200000 // Glyma.09G039600 // Glyma.11G116800 // Glyma.04G064100 // Glyma.17G249000 // Glyma.11G253500 // Glyma.09G098400 // Glyma.04G190900 // Glyma.16G196200 // Glyma.20G215800 // Glyma.03G109200 // Glyma.05G235300 // Glyma.04G101200 // Glyma.11G180500 // Glyma.20G224500 // Glyma.08G334900 // Glyma.02G286300 // Glyma.19G236800 // Glyma.01G074700 …
GO:0008135	F	translation factor activity, nucleic acid binding	11	1901	94	29501	0.053	0.66	// Glyma.11G232500 // Glyma.17G080200 // Glyma.19G252400 // Glyma.03G254700 // Glyma.16G029500 // Glyma.07G060900 // Glyma.15G075100 // Glyma.06G082500 // Glyma.15G089800 // Glyma.05G019600 // Glyma.13G238200
GO:0008289	F	lipid binding	16	1901	153	29501	0.051	0.66	// Glyma.15G128400 // Glyma.08G228000 // Glyma.14G060200 // Glyma.14G056000 // Glyma.02G231800 // Glyma.13G158500 // Glyma.04G066400 // Glyma.04G253000 // Glyma.02G261500 // Glyma.04G233600 // Glyma.06G131200 // Glyma.05G175100 // Glyma.08G132400 // Glyma.14G199000 // Glyma.06G067800 // Glyma.02G256300
GO:0019538	P	protein metabolic process	328	1901	4692	29501	0.065	0.69	// Glyma.08G031100 // Glyma.07G219500 // Glyma.08G175500 // Glyma.05G103200 // Glyma.06G134200 // Glyma.10G096800 // Glyma.16G213300 // Glyma.05G039900 // Glyma.05G242700 // Glyma.19G256400 // Glyma.06G001900 // Glyma.08G340900 // Glyma.08G055700 // Glyma.04G249300 // Glyma.12G056000 // Glyma.05G110400 // Glyma.16G129700 // Glyma.03G036700 // Glyma.17G117300 // Glyma.14G083100 // Glyma.13G081500 …
GO:0043227	C	membrane-bounded organelle	131	1901	1798	29501	0.09	0.69	// Glyma.10G172800 // Glyma.01G154500 // Glyma.03G200000 // Glyma.09G039600 // Glyma.11G116800 // Glyma.04G064100 // Glyma.17G249000 // Glyma.11G253500 // Glyma.09G098400 // Glyma.04G190900 // Glyma.16G196200 // Glyma.20G215800 // Glyma.03G109200 // Glyma.05G235300 // Glyma.04G101200 // Glyma.11G180500 // Glyma.20G224500 // Glyma.08G334900 // Glyma.02G286300 // Glyma.19G236800 // Glyma.01G074700 …
GO:0019222	P	regulation of metabolic process	139	1901	1996	29501	0.19	1	// Glyma.13G236600 // Glyma.04G064100 // Glyma.18G091600 // Glyma.12G030800 // Glyma.09G098400 // Glyma.04G190900 // Glyma.16G196200 // Glyma.14G205600 // Glyma.08G320700 // Glyma.04G041200 // Glyma.03G118100 // Glyma.12G162700 // Glyma.20G224500 // Glyma.06G086400 // Glyma.04G004900 // Glyma.08G334900 // Glyma.06G236400 // Glyma.07G016800 // Glyma.03G016600 // Glyma.14G146100 // Glyma.10G013300 …
GO:0042592	P	homeostatic process	24	1901	540	29501	0.98	1	// Glyma.09G283300 // Glyma.13G198500 // Glyma.16G052800 // Glyma.01G124500 // Glyma.05G218400 // Glyma.12G228800 // Glyma.15G236700 // Glyma.17G227700 // Glyma.12G223400 // Glyma.06G052600 // Glyma.02G263800 // Glyma.07G102200 // Glyma.14G057300 // Glyma.15G078600 // Glyma.04G051900 // Glyma.18G025000 // Glyma.04G141800 // Glyma.03G050100 // Glyma.08G052400 // Glyma.17G037900 // Glyma.10G259900 …
GO:0007165	P	signal transduction	33	1901	709	29501	0.98	1	// Glyma.08G361000 // Glyma.18G212700 // Glyma.13G293200 // Glyma.02G245700 // Glyma.07G101100 // Glyma.08G345300 // Glyma.13G059800 // Glyma.17G074800 // Glyma.07G173800 // Glyma.10G001700 // Glyma.02G235100 // Glyma.08G334900 // Glyma.10G179600 // Glyma.02G151800 // Glyma.13G069500 // Glyma.03G171800 // Glyma.20G202200 // Glyma.13G131300 // Glyma.07G023500 // Glyma.18G067800 // Glyma.02G202900 …
GO:0006091	P	generation of precursor metabolites and energy	15	1901	192	29501	0.27	1	// Glyma.07G117000 // Glyma.08G281300 // Glyma.05G048000 // Glyma.17G186100 // Glyma.06G203200 // Glyma.08G165500 // Glyma.12G153000 // Glyma.07G224800 // Glyma.20G024800 // Glyma.13G028200 // Glyma.11G162200 // Glyma.09G129000 // Glyma.05G092000 // Glyma.08G317100 // Glyma.17G130100
GO:0050789	P	regulation of biological process	191	1901	2908	29501	0.41	1	// Glyma.13G236600 // Glyma.16G052800 // Glyma.04G064100 // Glyma.17G037900 // Glyma.07G101100 // Glyma.18G091600 // Glyma.12G030800 // Glyma.09G098400 // Glyma.04G190900 // Glyma.16G196200 // Glyma.14G205600 // Glyma.02G264700 // Glyma.12G223400 // Glyma.08G320700 // Glyma.04G041200 // Glyma.03G118100 // Glyma.12G162700 // Glyma.20G224500 // Glyma.06G086400 // Glyma.04G004900 // Glyma.08G334900 …
GO:0016043	P	cellular component organization	45	1901	781	29501	0.79	1	// Glyma.03G074400 // Glyma.10G172800 // Glyma.05G221400 // Glyma.09G283300 // Glyma.12G056800 // Glyma.20G083800 // Glyma.14G076800 // Glyma.17G249000 // Glyma.05G169000 // Glyma.14G105500 // Glyma.12G074500 // Glyma.14G219300 // Glyma.15G132200 // Glyma.20G215800 // Glyma.08G119100 // Glyma.11G245300 // Glyma.20G160600 // Glyma.17G030700 // Glyma.09G177500 // Glyma.17G258300 // Glyma.10G070700 …
GO:0015979	P	photosynthesis	10	1901	143	29501	0.45	1	// Glyma.08G281300 // Glyma.05G000300 // Glyma.05G022900 // Glyma.U016600 // Glyma.11G113300 // Glyma.11G162200 // Glyma.19G000200 // Glyma.12G232700 // Glyma.09G090100 // Glyma.13G028200
GO:0065007	P	biological regulation	209	1901	3380	29501	0.74	1	// Glyma.13G236600 // Glyma.05G103200 // Glyma.16G052800 // Glyma.04G064100 // Glyma.17G225700 // Glyma.17G037900 // Glyma.07G101100 // Glyma.18G091600 // Glyma.12G030800 // Glyma.09G098400 // Glyma.04G190900 // Glyma.16G196200 // Glyma.14G205600 // Glyma.12G031800 // Glyma.02G264700 // Glyma.12G223400 // Glyma.08G320700 // Glyma.04G041200 // Glyma.03G263600 // Glyma.03G118100 // Glyma.12G162700 …
GO:0065008	P	regulation of biological quality	27	1901	611	29501	0.98	1	// Glyma.09G283300 // Glyma.13G198500 // Glyma.16G052800 // Glyma.17G225700 // Glyma.01G124500 // Glyma.05G218400 // Glyma.12G228800 // Glyma.15G236700 // Glyma.12G223400 // Glyma.06G052600 // Glyma.17G030700 // Glyma.02G263800 // Glyma.17G227700 // Glyma.14G057300 // Glyma.15G078600 // Glyma.04G051900 // Glyma.06G024400 // Glyma.18G025000 // Glyma.04G141800 // Glyma.03G050100 // Glyma.08G052400 …
GO:0010468	P	regulation of gene expression	135	1901	1933	29501	0.19	1	// Glyma.13G236600 // Glyma.04G064100 // Glyma.18G091600 // Glyma.12G030800 // Glyma.09G098400 // Glyma.04G190900 // Glyma.16G196200 // Glyma.14G205600 // Glyma.08G320700 // Glyma.04G041200 // Glyma.03G118100 // Glyma.12G162700 // Glyma.20G224500 // Glyma.06G086400 // Glyma.04G004900 // Glyma.13G274100 // Glyma.06G236400 // Glyma.07G016800 // Glyma.03G016600 // Glyma.14G146100 // Glyma.10G013300 …
GO:0006629	P	lipid metabolic process	69	1901	1024	29501	0.38	1	// Glyma.10G217000 // Glyma.20G244100 // Glyma.06G020700 // Glyma.06G134200 // Glyma.19G156700 // Glyma.02G059000 // Glyma.19G226900 // Glyma.14G197600 // Glyma.13G133800 // Glyma.03G260300 // Glyma.04G253100 // Glyma.16G141700 // Glyma.02G026800 // Glyma.14G095400 // Glyma.04G175300 // Glyma.14G164700 // Glyma.06G012500 // Glyma.19G211300 // Glyma.19G105100 // Glyma.02G208000 // Glyma.11G216100 …
GO:0060255	P	regulation of macromolecule metabolic process	138	1901	1946	29501	0.14	1	// Glyma.13G236600 // Glyma.04G064100 // Glyma.18G091600 // Glyma.12G030800 // Glyma.09G098400 // Glyma.04G190900 // Glyma.16G196200 // Glyma.14G205600 // Glyma.08G320700 // Glyma.04G041200 // Glyma.03G118100 // Glyma.12G162700 // Glyma.20G224500 // Glyma.06G086400 // Glyma.04G004900 // Glyma.08G334900 // Glyma.06G236400 // Glyma.07G016800 // Glyma.03G016600 // Glyma.14G146100 // Glyma.10G013300 …
GO:0006810	P	transport	134	1901	2371	29501	0.95	1	// Glyma.03G239500 // Glyma.10G172800 // Glyma.08G213600 // Glyma.08G077800 // Glyma.01G154500 // Glyma.16G009800 // Glyma.11G253500 // Glyma.08G204500 // Glyma.06G069300 // Glyma.10G283400 // Glyma.04G003200 // Glyma.05G235300 // Glyma.15G128400 // Glyma.10G167800 // Glyma.08G187000 // Glyma.10G232200 // Glyma.15G136100 // Glyma.04G226100 // Glyma.11G099100 // Glyma.07G004100 // Glyma.09G039600 …
GO:0006464	P	protein modification process	150	1901	2768	29501	0.99	1	// Glyma.20G054500 // Glyma.06G134200 // Glyma.16G213300 // Glyma.04G148400 // Glyma.08G055700 // Glyma.12G056000 // Glyma.05G110400 // Glyma.03G036700 // Glyma.17G117300 // Glyma.14G083100 // Glyma.02G211400 // Glyma.13G054300 // Glyma.04G165600 // Glyma.17G242000 // Glyma.01G093100 // Glyma.07G003200 // Glyma.07G105700 // Glyma.11G089100 // Glyma.07G082600 // Glyma.14G182700 // Glyma.12G217900 …
GO:0050794	P	regulation of cellular process	191	1901	2860	29501	0.32	1	// Glyma.13G236600 // Glyma.16G052800 // Glyma.04G064100 // Glyma.17G037900 // Glyma.07G101100 // Glyma.18G091600 // Glyma.12G030800 // Glyma.09G098400 // Glyma.04G190900 // Glyma.16G196200 // Glyma.14G205600 // Glyma.02G264700 // Glyma.12G223400 // Glyma.08G320700 // Glyma.04G041200 // Glyma.03G118100 // Glyma.12G162700 // Glyma.20G224500 // Glyma.06G086400 // Glyma.04G004900 // Glyma.08G334900 …
GO:0006950	P	response to stress	44	1901	1030	29501	1	1	// Glyma.15G012200 // Glyma.07G155500 // Glyma.04G031600 // Glyma.02G017500 // Glyma.08G335300 // Glyma.U019600 // Glyma.14G003100 // Glyma.04G002400 // Glyma.13G059800 // Glyma.12G146100 // Glyma.13G069400 // Glyma.13G303600 // Glyma.09G109200 // Glyma.19G006700 // Glyma.12G198500 // Glyma.01G124700 // Glyma.08G272500 // Glyma.11G200000 // Glyma.01G070200 // Glyma.08G334900 // Glyma.19G149300 //…
GO:0008152	P	metabolic process	918	1901	14225	29501	0.49	1	// Glyma.11G046200 // Glyma.18G091600 // Glyma.06G112500 // Glyma.06G134200 // Glyma.16G213300 // Glyma.04G148400 // Glyma.12G153000 // Glyma.17G225700 // Glyma.02G119600 // Glyma.06G090900 // Glyma.02G120900 // Glyma.11G054800 // Glyma.01G147900 // Glyma.20G114500 // Glyma.12G031800 // Glyma.08G109100 // Glyma.11G084000 // Glyma.04G165600 // Glyma.04G041200 // Glyma.11G036900 // Glyma.10G045800 …
GO:0007154	P	cell communication	10	1901	276	29501	0.98	1	// Glyma.16G034900 // Glyma.14G056000 // Glyma.03G171800 // Glyma.02G231800 // Glyma.02G261500 // Glyma.07G069000 // Glyma.13G131300 // Glyma.10G043600 // Glyma.19G172700 // Glyma.14G199000
GO:0051234	P	establishment of localization	134	1901	2371	29501	0.95	1	// Glyma.03G239500 // Glyma.10G172800 // Glyma.08G213600 // Glyma.08G077800 // Glyma.01G154500 // Glyma.16G009800 // Glyma.11G253500 // Glyma.08G204500 // Glyma.06G069300 // Glyma.10G283400 // Glyma.04G003200 // Glyma.05G235300 // Glyma.15G128400 // Glyma.10G167800 // Glyma.08G187000 // Glyma.10G232200 // Glyma.15G136100 // Glyma.04G226100 // Glyma.11G099100 // Glyma.07G004100 // Glyma.09G039600 …
GO:0009056	P	catabolic process	48	1901	614	29501	0.11	1	// Glyma.05G226700 // Glyma.03G074400 // Glyma.08G175500 // Glyma.04G250300 // Glyma.08G033400 // Glyma.12G153000 // Glyma.20G153200 // Glyma.01G109300 // Glyma.06G113600 // Glyma.05G222300 // Glyma.03G246300 // Glyma.14G219300 // Glyma.17G252100 // Glyma.08G025500 // Glyma.05G157300 // Glyma.15G251100 // Glyma.05G214000 // Glyma.20G245500 // Glyma.06G112500 // Glyma.14G073000 // Glyma.08G029000 …
GO:0051179	P	localization	136	1901	2395	29501	0.94	1	// Glyma.03G239500 // Glyma.10G172800 // Glyma.08G213600 // Glyma.08G077800 // Glyma.01G154500 // Glyma.16G009800 // Glyma.11G253500 // Glyma.08G204500 // Glyma.06G069300 // Glyma.10G283400 // Glyma.04G003200 // Glyma.05G235300 // Glyma.15G128400 // Glyma.10G167800 // Glyma.08G187000 // Glyma.10G232200 // Glyma.15G136100 // Glyma.04G226100 // Glyma.11G099100 // Glyma.07G004100 // Glyma.09G039600 …
GO:0009607	P	response to biotic stimulus	6	1901	64	29501	0.25	1	// Glyma.19G245400 // Glyma.01G124700 // Glyma.08G272500 // Glyma.07G155500 // Glyma.19G245500 // Glyma.18G206000
GO:0005975	P	carbohydrate metabolic process	83	1901	1443	29501	0.86	1	// Glyma.05G226700 // Glyma.17G012500 // Glyma.20G024800 // Glyma.06G134200 // Glyma.17G003400 // Glyma.16G213300 // Glyma.12G153000 // Glyma.01G167500 // Glyma.02G120900 // Glyma.18G002200 // Glyma.19G243800 // Glyma.05G050500 // Glyma.10G172300 // Glyma.13G133800 // Glyma.03G246300 // Glyma.17G134300 // Glyma.16G168000 // Glyma.01G147900 // Glyma.14G075500 // Glyma.04G175300 // Glyma.09G206100 …
GO:0050896	P	response to stimulus	55	1901	1227	29501	1	1	// Glyma.15G012200 // Glyma.07G155500 // Glyma.04G031600 // Glyma.02G017500 // Glyma.08G335300 // Glyma.15G107100 // Glyma.U019600 // Glyma.14G003100 // Glyma.04G002400 // Glyma.13G059800 // Glyma.12G146100 // Glyma.13G069400 // Glyma.13G303600 // Glyma.09G109200 // Glyma.13G134600 // Glyma.19G006700 // Glyma.12G198500 // Glyma.01G124700 // Glyma.08G272500 // Glyma.08G282600 // Glyma.11G200000 //…
GO:0043412	P	macromolecule modification	155	1901	2857	29501	0.99	1	// Glyma.19G110900 // Glyma.20G054500 // Glyma.06G134200 // Glyma.16G213300 // Glyma.04G148400 // Glyma.08G055700 // Glyma.12G056000 // Glyma.05G110400 // Glyma.03G036700 // Glyma.17G117300 // Glyma.14G083100 // Glyma.02G211400 // Glyma.13G054300 // Glyma.04G165600 // Glyma.17G242000 // Glyma.01G093100 // Glyma.07G003200 // Glyma.07G105700 // Glyma.11G089100 // Glyma.07G082600 // Glyma.10G222600 …
GO:0006350	P	transcription	150	1901	2109	29501	0.12	1	// Glyma.13G236600 // Glyma.04G064100 // Glyma.06G090900 // Glyma.18G091600 // Glyma.12G030800 // Glyma.09G098400 // Glyma.04G190900 // Glyma.16G196200 // Glyma.14G205600 // Glyma.18G027000 // Glyma.08G320700 // Glyma.04G041200 // Glyma.03G118100 // Glyma.12G162700 // Glyma.20G224500 // Glyma.06G086400 // Glyma.04G004900 // Glyma.13G274100 // Glyma.06G236400 // Glyma.07G016800 // Glyma.03G016600 …
GO:0006259	P	DNA metabolic process	25	1901	708	29501	1	1	// Glyma.15G012200 // Glyma.04G031600 // Glyma.02G017500 // Glyma.14G003100 // Glyma.13G136100 // Glyma.13G059800 // Glyma.05G034200 // Glyma.11G113300 // Glyma.11G200000 // Glyma.08G334900 // Glyma.18G050900 // Glyma.06G031700 // Glyma.08G262900 // Glyma.10G048300 // Glyma.08G335300 // Glyma.09G023300 // Glyma.08G208100 // Glyma.19G149400 // Glyma.11G199900 // Glyma.08G349400 // Glyma.12G025700 …
GO:0030246	F	carbohydrate binding	15	1901	239	29501	0.58	1	// Glyma.19G245400 // Glyma.17G085000 // Glyma.14G211200 // Glyma.07G096000 // Glyma.11G089100 // Glyma.18G031400 // Glyma.17G218500 // Glyma.09G182100 // Glyma.05G177200 // Glyma.08G049500 // Glyma.19G245500 // Glyma.05G041300 // Glyma.19G165400 // Glyma.11G225900 // Glyma.11G223200
GO:0016817	F	hydrolase activity, acting on acid anhydrides	68	1901	1480	29501	1	1	// Glyma.01G075100 // Glyma.15G012200 // Glyma.13G293200 // Glyma.15G067200 // Glyma.06G203200 // Glyma.03G074400 // Glyma.17G115700 // Glyma.01G109300 // Glyma.14G003100 // Glyma.04G028400 // Glyma.13G232900 // Glyma.13G002500 // Glyma.08G345300 // Glyma.06G028500 // Glyma.17G124500 // Glyma.14G219300 // Glyma.19G217400 // Glyma.06G176900 // Glyma.07G173800 // Glyma.09G283700 // Glyma.02G082200 …
GO:0017111	F	nucleoside-triphosphatase activity	67	1901	1412	29501	1	1	// Glyma.01G075100 // Glyma.15G012200 // Glyma.13G293200 // Glyma.15G067200 // Glyma.06G203200 // Glyma.03G074400 // Glyma.17G115700 // Glyma.01G109300 // Glyma.14G003100 // Glyma.04G028400 // Glyma.13G232900 // Glyma.13G002500 // Glyma.08G345300 // Glyma.06G028500 // Glyma.17G124500 // Glyma.14G219300 // Glyma.19G217400 // Glyma.06G176900 // Glyma.07G173800 // Glyma.09G283700 // Glyma.02G082200 …
GO:0000166	F	nucleotide binding	244	1901	5459	29501	1	1	// Glyma.20G129400 // Glyma.20G054500 // Glyma.06G134200 // Glyma.07G105700 // Glyma.04G148400 // Glyma.05G242700 // Glyma.11G249500 // Glyma.08G213600 // Glyma.17G225700 // Glyma.08G055700 // Glyma.17G037900 // Glyma.12G056000 // Glyma.18G054600 // Glyma.17G117300 // Glyma.14G083100 // Glyma.19G217400 // Glyma.08G055000 // Glyma.05G214000 // Glyma.13G054300 // Glyma.04G165600 // Glyma.17G242000 …
GO:0016740	F	transferase activity	273	1901	4916	29501	1	1	// Glyma.16G033700 // Glyma.05G181100 // Glyma.06G301100 // Glyma.20G054500 // Glyma.06G134200 // Glyma.02G254600 // Glyma.16G213300 // Glyma.05G039900 // Glyma.11G116800 // Glyma.08G055700 // Glyma.12G056000 // Glyma.18G054600 // Glyma.08G049500 // Glyma.17G117300 // Glyma.14G083100 // Glyma.09G098400 // Glyma.04G190900 // Glyma.20G114500 // Glyma.02G015300 // Glyma.04G057800 // Glyma.U032800 //…
GO:0016787	F	hydrolase activity	228	1901	4588	29501	1	1	// Glyma.03G096900 // Glyma.20G244100 // Glyma.08G175500 // Glyma.05G103200 // Glyma.17G003400 // Glyma.11G249500 // Glyma.10G295600 // Glyma.08G340900 // Glyma.17G238200 // Glyma.03G218700 // Glyma.13G081500 // Glyma.19G217400 // Glyma.14G147700 // Glyma.12G031800 // Glyma.01G049700 // Glyma.19G078200 // Glyma.03G263600 // Glyma.19G077800 // Glyma.07G270600 // Glyma.15G261600 // Glyma.13G116600 …
GO:0005215	F	transporter activity	51	1901	1340	29501	1	1	// Glyma.06G203200 // Glyma.02G050200 // Glyma.13G146300 // Glyma.20G170400 // Glyma.12G139000 // Glyma.15G107100 // Glyma.12G037000 // Glyma.06G229000 // Glyma.10G132300 // Glyma.02G310800 // Glyma.08G204500 // Glyma.14G061500 // Glyma.12G058000 // Glyma.04G003200 // Glyma.07G173800 // Glyma.17G130100 // Glyma.15G128400 // Glyma.10G167800 // Glyma.05G142400 // Glyma.12G194000 // Glyma.10G232200 …
GO:0030234	F	enzyme regulator activity	26	1901	467	29501	0.79	1	// Glyma.06G192400 // Glyma.05G149800 // Glyma.07G046000 // Glyma.05G236600 // Glyma.08G043800 // Glyma.16G014000 // Glyma.15G115300 // Glyma.16G014100 // Glyma.15G181600 // Glyma.01G203800 // Glyma.19G149300 // Glyma.09G122000 // Glyma.03G171800 // Glyma.17G044500 // Glyma.06G319300 // Glyma.13G131300 // Glyma.03G146100 // Glyma.07G119900 // Glyma.19G185700 // Glyma.18G170800 // Glyma.02G171100 …
GO:0003824	F	catalytic activity	785	1901	13905	29501	1	1	// Glyma.05G058200 // Glyma.06G134200 // Glyma.16G213300 // Glyma.04G148400 // Glyma.12G153000 // Glyma.04G007700 // Glyma.17G225700 // Glyma.02G119600 // Glyma.02G120900 // Glyma.01G147900 // Glyma.20G114500 // Glyma.12G031800 // Glyma.11G084000 // Glyma.04G165600 // Glyma.11G036900 // Glyma.13G263200 // Glyma.17G027300 // Glyma.10G172300 // Glyma.07G105700 // Glyma.U021400 // Glyma.03G257900 //…
GO:0016788	F	hydrolase activity, acting on ester bonds	41	1901	1054	29501	1	1	// Glyma.08G175500 // Glyma.19G226900 // Glyma.20G153200 // Glyma.07G046000 // Glyma.18G262500 // Glyma.16G168000 // Glyma.11G036900 // Glyma.06G192400 // Glyma.08G043800 // Glyma.16G014000 // Glyma.15G251100 // Glyma.05G236600 // Glyma.11G216100 // Glyma.16G014100 // Glyma.15G181600 // Glyma.10G014400 // Glyma.03G159000 // Glyma.04G118700 // Glyma.07G143200 // Glyma.16G194000 // Glyma.09G122000 …
GO:0004518	F	nuclease activity	7	1901	164	29501	0.9	1	// Glyma.11G038500 // Glyma.18G194300 // Glyma.05G186200 // Glyma.13G196800 // Glyma.14G150400 // Glyma.07G143200 // Glyma.16G194000
GO:0016818	F	hydrolase activity, acting on acid anhydrides, in phosphorus-containing anhydrides	67	1901	1469	29501	1	1	// Glyma.01G075100 // Glyma.15G012200 // Glyma.13G293200 // Glyma.15G067200 // Glyma.06G203200 // Glyma.03G074400 // Glyma.17G115700 // Glyma.01G109300 // Glyma.14G003100 // Glyma.04G028400 // Glyma.13G232900 // Glyma.13G002500 // Glyma.08G345300 // Glyma.06G028500 // Glyma.17G124500 // Glyma.14G219300 // Glyma.19G217400 // Glyma.06G176900 // Glyma.07G173800 // Glyma.09G283700 // Glyma.02G082200 …
GO:0003682	F	chromatin binding	28	1901	605	29501	0.97	1	// Glyma.02G264900 // Glyma.17G237900 // Glyma.05G098200 // Glyma.13G354800 // Glyma.12G060200 // Glyma.19G127000 // Glyma.06G003800 // Glyma.06G115600 // Glyma.01G038600 // Glyma.11G136600 // Glyma.02G162600 // Glyma.01G190100 // Glyma.06G036800 // Glyma.01G014800 // Glyma.17G167100 // Glyma.02G026300 // Glyma.14G086500 // Glyma.08G149600 // Glyma.02G242100 // Glyma.04G247200 // Glyma.15G269600 …
GO:0005515	F	protein binding	407	1901	6255	29501	0.42	1	// Glyma.13G092100 // Glyma.20G102400 // Glyma.12G031800 // Glyma.18G253400 // Glyma.14G046900 // Glyma.14G178000 // Glyma.10G283400 // Glyma.15G091400 // Glyma.13G254500 // Glyma.13G263200 // Glyma.12G001300 // Glyma.10G027100 // Glyma.15G136100 // Glyma.12G000900 // Glyma.10G108600 // Glyma.08G034700 // Glyma.01G217300 // Glyma.05G135200 // Glyma.08G009200 // Glyma.20G198200 // Glyma.06G206800 …
GO:0016772	F	transferase activity, transferring phosphorus-containing groups	135	1901	2985	29501	1	1	// Glyma.20G054500 // Glyma.06G134200 // Glyma.07G105700 // Glyma.04G148400 // Glyma.08G055700 // Glyma.12G056000 // Glyma.18G054600 // Glyma.17G117300 // Glyma.14G083100 // Glyma.02G211400 // Glyma.13G054300 // Glyma.04G165600 // Glyma.17G242000 // Glyma.01G093100 // Glyma.07G003200 // Glyma.11G089100 // Glyma.07G082600 // Glyma.14G182700 // Glyma.08G019700 // Glyma.06G196900 // Glyma.19G073200 …
GO:0016462	F	pyrophosphatase activity	67	1901	1440	29501	1	1	// Glyma.01G075100 // Glyma.15G012200 // Glyma.13G293200 // Glyma.15G067200 // Glyma.06G203200 // Glyma.03G074400 // Glyma.17G115700 // Glyma.01G109300 // Glyma.14G003100 // Glyma.04G028400 // Glyma.13G232900 // Glyma.13G002500 // Glyma.08G345300 // Glyma.06G028500 // Glyma.17G124500 // Glyma.14G219300 // Glyma.19G217400 // Glyma.06G176900 // Glyma.07G173800 // Glyma.09G283700 // Glyma.02G082200 …
GO:0016301	F	kinase activity	130	1901	2643	29501	1	1	// Glyma.20G054500 // Glyma.06G134200 // Glyma.07G105700 // Glyma.04G148400 // Glyma.08G055700 // Glyma.12G056000 // Glyma.18G054600 // Glyma.17G117300 // Glyma.14G083100 // Glyma.02G211400 // Glyma.13G054300 // Glyma.04G165600 // Glyma.17G242000 // Glyma.01G093100 // Glyma.07G003200 // Glyma.11G089100 // Glyma.07G082600 // Glyma.14G182700 // Glyma.08G019700 // Glyma.06G196900 // Glyma.19G073200 …
GO:0005488	F	binding	1155	1901	17591	29501	0.17	1	// Glyma.11G046200 // Glyma.20G102400 // Glyma.18G091600 // Glyma.12G031800 // Glyma.06G134200 // Glyma.06G033300 // Glyma.07G105700 // Glyma.18G253400 // Glyma.10G166200 // Glyma.04G084000 // Glyma.11G249500 // Glyma.10G152500 // Glyma.17G225700 // Glyma.02G119600 // Glyma.06G090900 // Glyma.14G046900 // Glyma.10G191400 // Glyma.19G252400 // Glyma.02G047700 // Glyma.14G178000 // Glyma.10G283400 …
GO:0005783	C	endoplasmic reticulum	6	1901	114	29501	0.74	1	// Glyma.05G235300 // Glyma.15G027100 // Glyma.19G099900 // Glyma.16G050800 // Glyma.14G061400 // Glyma.08G042700
GO:0031974	C	membrane-enclosed lumen	10	1901	122	29501	0.28	1	// Glyma.15G269200 // Glyma.14G022800 // Glyma.12G018000 // Glyma.08G199200 // Glyma.02G151500 // Glyma.10G070700 // Glyma.07G137100 // Glyma.08G148900 // Glyma.10G022600 // Glyma.01G162200
GO:0031975	C	envelope	7	1901	94	29501	0.41	1	// Glyma.10G172800 // Glyma.05G221400 // Glyma.01G074700 // Glyma.U016500 // Glyma.08G027900 // Glyma.09G129000 // Glyma.20G215800
GO:0031981	C	nuclear lumen	8	1901	105	29501	0.38	1	// Glyma.15G269200 // Glyma.10G070700 // Glyma.12G018000 // Glyma.08G199200 // Glyma.02G151500 // Glyma.08G148900 // Glyma.10G022600 // Glyma.01G162200
GO:0016020	C	membrane	199	1901	3518	29501	0.98	1	// Glyma.03G239500 // Glyma.10G172800 // Glyma.06G091200 // Glyma.06G134200 // Glyma.16G213300 // Glyma.06G099400 // Glyma.U016500 // Glyma.17G249000 // Glyma.12G232700 // Glyma.13G280600 // Glyma.11G253500 // Glyma.10G132300 // Glyma.08G204500 // Glyma.08G345400 // Glyma.04G003200 // Glyma.04G057800 // Glyma.U032800 // Glyma.17G139100 // Glyma.04G166600 // Glyma.10G232200 // Glyma.11G063600 // G…
GO:0031967	C	organelle envelope	7	1901	93	29501	0.4	1	// Glyma.10G172800 // Glyma.05G221400 // Glyma.01G074700 // Glyma.U016500 // Glyma.08G027900 // Glyma.09G129000 // Glyma.20G215800
GO:0043233	C	organelle lumen	10	1901	120	29501	0.26	1	// Glyma.15G269200 // Glyma.14G022800 // Glyma.12G018000 // Glyma.08G199200 // Glyma.02G151500 // Glyma.10G070700 // Glyma.07G137100 // Glyma.08G148900 // Glyma.10G022600 // Glyma.01G162200
GO:0009579	C	thylakoid	5	1901	126	29501	0.9	1	// Glyma.08G281300 // Glyma.12G232700 // Glyma.05G022900 // Glyma.09G090100 // Glyma.U016600
GO:0005654	C	nucleoplasm	6	1901	99	29501	0.62	1	// Glyma.15G269200 // Glyma.10G070700 // Glyma.12G018000 // Glyma.08G199200 // Glyma.08G148900 // Glyma.01G162200
GO:0012505	C	endomembrane system	13	1901	142	29501	0.15	1	// Glyma.11G253500 // Glyma.01G074700 // Glyma.12G089700 // Glyma.15G027100 // Glyma.18G001400 // Glyma.U016500 // Glyma.16G082400 // Glyma.14G061400 // Glyma.04G255100 // Glyma.07G004100 // Glyma.03G091800 // Glyma.11G182800 // Glyma.18G003500
GO:0005634	C	nucleus	92	1901	1408	29501	0.46	1	// Glyma.03G200000 // Glyma.09G039600 // Glyma.11G116800 // Glyma.04G064100 // Glyma.09G098400 // Glyma.04G190900 // Glyma.16G196200 // Glyma.03G109200 // Glyma.04G101200 // Glyma.11G180500 // Glyma.20G224500 // Glyma.08G334900 // Glyma.19G236800 // Glyma.01G074700 // Glyma.U016500 // Glyma.02G224100 // Glyma.06G065200 // Glyma.04G052000 // Glyma.19G197600 // Glyma.07G157400 // Glyma.U043500 // G…
GO:0005739	C	mitochondrion	8	1901	102	29501	0.35	1	// Glyma.10G172800 // Glyma.14G022800 // Glyma.05G221400 // Glyma.20G108500 // Glyma.08G027900 // Glyma.07G137100 // Glyma.09G129000 // Glyma.20G215800
GO:0030312	C	external encapsulating structure	7	1901	195	29501	0.96	1	// Glyma.16G014000 // Glyma.06G152000 // Glyma.16G014100 // Glyma.12G197600 // Glyma.07G046000 // Glyma.17G044500 // Glyma.18G262500
GO:0005618	C	cell wall	7	1901	195	29501	0.96	1	// Glyma.16G014000 // Glyma.06G152000 // Glyma.16G014100 // Glyma.12G197600 // Glyma.07G046000 // Glyma.17G044500 // Glyma.18G262500
GO:0070013	C	intracellular organelle lumen	10	1901	120	29501	0.26	1	// Glyma.15G269200 // Glyma.14G022800 // Glyma.12G018000 // Glyma.08G199200 // Glyma.02G151500 // Glyma.10G070700 // Glyma.07G137100 // Glyma.08G148900 // Glyma.10G022600 // Glyma.01G162200
GO:0005576	C	extracellular region	5	1901	145	29501	0.95	1	// Glyma.07G101100 // Glyma.12G197600 // Glyma.10G287600 // Glyma.02G245700 // Glyma.20G101700

## Sheet: Clade5
GO_acc	term_type	Term	queryitem	querytotal	bgitem	bgtotal	pvalue	FDR	entries
GO:0017111	F	nucleoside-triphosphatase activity	141	1309	1412	29501	9.9e-18	1.1e-15	// Glyma.06G201700 // Glyma.06G202500 // Glyma.01G038100 // Glyma.03G135400 // Glyma.06G159400 // Glyma.18G017600 // Glyma.02G261800 // Glyma.01G223100 // Glyma.03G167800 // Glyma.15G253000 // Glyma.16G046000 // Glyma.06G254500 // Glyma.01G144500 // Glyma.12G039200 // Glyma.07G121900 // Glyma.19G136000 // Glyma.06G129100 // Glyma.04G062200 // Glyma.01G075300 // Glyma.14G033600 // Glyma.13G114200 …
GO:0016462	F	pyrophosphatase activity	142	1309	1440	29501	2e-17	1.1e-15	// Glyma.06G201700 // Glyma.06G202500 // Glyma.01G038100 // Glyma.03G135400 // Glyma.06G159400 // Glyma.18G017600 // Glyma.02G261800 // Glyma.01G223100 // Glyma.03G167800 // Glyma.15G253000 // Glyma.16G046000 // Glyma.06G254500 // Glyma.01G144500 // Glyma.12G039200 // Glyma.07G121900 // Glyma.19G136000 // Glyma.06G129100 // Glyma.04G062200 // Glyma.01G075300 // Glyma.14G033600 // Glyma.13G114200 …
GO:0016817	F	hydrolase activity, acting on acid anhydrides	143	1309	1480	29501	7.3e-17	2.7e-15	// Glyma.06G201700 // Glyma.06G202500 // Glyma.01G038100 // Glyma.03G135400 // Glyma.06G159400 // Glyma.18G017600 // Glyma.02G261800 // Glyma.01G223100 // Glyma.03G167800 // Glyma.15G253000 // Glyma.16G046000 // Glyma.06G254500 // Glyma.01G144500 // Glyma.12G039200 // Glyma.07G121900 // Glyma.19G136000 // Glyma.06G129100 // Glyma.04G062200 // Glyma.01G075300 // Glyma.14G033600 // Glyma.13G114200 …
GO:0016818	F	hydrolase activity, acting on acid anhydrides, in phosphorus-containing anhydrides	142	1309	1469	29501	9.2e-17	2.7e-15	// Glyma.06G201700 // Glyma.06G202500 // Glyma.01G038100 // Glyma.03G135400 // Glyma.06G159400 // Glyma.18G017600 // Glyma.02G261800 // Glyma.01G223100 // Glyma.03G167800 // Glyma.15G253000 // Glyma.16G046000 // Glyma.06G254500 // Glyma.01G144500 // Glyma.12G039200 // Glyma.07G121900 // Glyma.19G136000 // Glyma.06G129100 // Glyma.04G062200 // Glyma.01G075300 // Glyma.14G033600 // Glyma.13G114200 …
GO:0000166	F	nucleotide binding	351	1309	5459	29501	3.8e-13	8.6e-12	// Glyma.11G101700 // Glyma.18G129100 // Glyma.03G075200 // Glyma.05G208600 // Glyma.01G223100 // Glyma.15G253000 // Glyma.16G046000 // Glyma.01G144500 // Glyma.11G237700 // Glyma.07G121900 // Glyma.06G129100 // Glyma.04G062200 // Glyma.01G075300 // Glyma.11G178300 // Glyma.07G009800 // Glyma.01G032900 // Glyma.19G027900 // Glyma.15G276000 // Glyma.20G173200 // Glyma.02G281000 // Glyma.15G070100 …
GO:0005515	F	protein binding	374	1309	6255	29501	4.8e-10	9.3e-09	// Glyma.11G190900 // Glyma.16G038900 // Glyma.12G136000 // Glyma.04G193800 // Glyma.17G222600 // Glyma.01G144500 // Glyma.13G366700 // Glyma.04G062200 // Glyma.05G156900 // Glyma.20G071000 // Glyma.02G274900 // Glyma.01G032900 // Glyma.04G245400 // Glyma.19G027900 // Glyma.08G337400 // Glyma.20G183400 // Glyma.01G227000 // Glyma.09G215000 // Glyma.11G005500 // Glyma.06G008900 // Glyma.14G112700 …
GO:0005488	F	binding	886	1309	17591	29501	2.3e-09	3.7e-08	// Glyma.17G051900 // Glyma.11G101700 // Glyma.18G129100 // Glyma.11G190900 // Glyma.03G075200 // Glyma.05G144000 // Glyma.20G186200 // Glyma.05G208600 // Glyma.16G038900 // Glyma.16G023600 // Glyma.01G223100 // Glyma.12G136000 // Glyma.11G137000 // Glyma.15G253000 // Glyma.16G046000 // Glyma.04G193800 // Glyma.17G222600 // Glyma.01G144500 // Glyma.11G237700 // Glyma.13G366700 // Glyma.06G129100 …
GO:0003676	F	nucleic acid binding	253	1309	3997	29501	8.9e-09	1.3e-07	// Glyma.17G038300 // Glyma.11G141700 // Glyma.06G202500 // Glyma.01G038100 // Glyma.12G060400 // Glyma.13G070500 // Glyma.11G074600 // Glyma.13G156400 // Glyma.09G245000 // Glyma.01G145400 // Glyma.10G274600 // Glyma.08G327900 // Glyma.20G186200 // Glyma.08G313400 // Glyma.02G205500 // Glyma.11G137000 // Glyma.15G253000 // Glyma.16G046000 // Glyma.06G102900 // Glyma.16G016400 // Glyma.02G139900 …
GO:0005886	C	plasma membrane	20	1309	81	29501	8e-09	1.1e-06	// Glyma.18G107900 // Glyma.15G268800 // Glyma.18G026000 // Glyma.12G113300 // Glyma.15G245800 // Glyma.01G179300 // Glyma.14G195400 // Glyma.11G231100 // Glyma.06G173500 // Glyma.14G058300 // Glyma.02G258200 // Glyma.10G295100 // Glyma.13G239300 // Glyma.15G074000 // Glyma.04G192300 // Glyma.06G292500 // Glyma.08G308700 // Glyma.11G062900 // Glyma.08G308200 // Glyma.13G261000
GO:0016787	F	hydrolase activity	271	1309	4588	29501	8.1e-07	1e-05	// Glyma.16G063300 // Glyma.06G201700 // Glyma.18G242900 // Glyma.05G190300 // Glyma.06G202500 // Glyma.01G038100 // Glyma.02G051700 // Glyma.09G137200 // Glyma.05G022200 // Glyma.03G135400 // Glyma.05G242800 // Glyma.06G302300 // Glyma.17G201000 // Glyma.06G159400 // Glyma.18G017600 // Glyma.02G123100 // Glyma.02G261800 // Glyma.01G223100 // Glyma.15G190800 // Glyma.08G313400 // Glyma.15G253000 …
GO:0003723	F	RNA binding	45	1309	486	29501	1e-05	0.00012	// Glyma.04G221900 // Glyma.08G012600 // Glyma.06G088500 // Glyma.12G060400 // Glyma.01G145400 // Glyma.11G084600 // Glyma.19G261200 // Glyma.16G222000 // Glyma.09G230800 // Glyma.14G202100 // Glyma.02G205500 // Glyma.11G137000 // Glyma.01G153400 // Glyma.10G185400 // Glyma.09G104000 // Glyma.06G143500 // Glyma.10G209000 // Glyma.14G163000 // Glyma.05G141800 // Glyma.05G205700 // Glyma.02G168900 …
GO:0003774	F	motor activity	24	1309	187	29501	1.2e-05	0.00013	// Glyma.09G284800 // Glyma.18G221600 // Glyma.10G154200 // Glyma.17G051900 // Glyma.10G041700 // Glyma.08G161500 // Glyma.06G254500 // Glyma.01G144500 // Glyma.07G186700 // Glyma.09G268300 // Glyma.03G169500 // Glyma.13G114200 // Glyma.20G001300 // Glyma.08G279800 // Glyma.17G226300 // Glyma.13G310700 // Glyma.04G056400 // Glyma.12G147000 // Glyma.13G107400 // Glyma.15G266300 // Glyma.05G085400 …
GO:0005634	C	nucleus	97	1309	1408	29501	3e-05	0.002	// Glyma.18G232900 // Glyma.08G292900 // Glyma.11G237700 // Glyma.15G265300 // Glyma.13G070500 // Glyma.11G074600 // Glyma.14G058400 // Glyma.16G023600 // Glyma.09G042400 // Glyma.07G238400 // Glyma.11G125100 // Glyma.06G102900 // Glyma.14G050700 // Glyma.13G170000 // Glyma.04G092800 // Glyma.19G010200 // Glyma.11G081200 // Glyma.08G231400 // Glyma.08G162300 // Glyma.17G028400 // Glyma.09G247600 …
GO:0005856	C	cytoskeleton	16	1309	105	29501	5.5e-05	0.002	// Glyma.03G169500 // Glyma.19G149500 // Glyma.08G161500 // Glyma.06G254500 // Glyma.12G147000 // Glyma.20G001300 // Glyma.13G107400 // Glyma.15G266300 // Glyma.09G284800 // Glyma.06G056500 // Glyma.17G226300 // Glyma.02G017400 // Glyma.10G041700 // Glyma.13G128700 // Glyma.17G051900 // Glyma.04G056400
GO:0005654	C	nucleoplasm	15	1309	99	29501	9.9e-05	0.0033	// Glyma.11G081200 // Glyma.07G238400 // Glyma.18G232900 // Glyma.07G249800 // Glyma.03G247300 // Glyma.11G256800 // Glyma.10G078200 // Glyma.09G259400 // Glyma.07G042100 // Glyma.03G009200 // Glyma.08G287300 // Glyma.07G070700 // Glyma.19G245100 // Glyma.17G035000 // Glyma.13G067700
GO:0031981	C	nuclear lumen	15	1309	105	29501	0.00018	0.0034	// Glyma.11G081200 // Glyma.07G238400 // Glyma.18G232900 // Glyma.07G249800 // Glyma.03G247300 // Glyma.11G256800 // Glyma.10G078200 // Glyma.09G259400 // Glyma.07G042100 // Glyma.03G009200 // Glyma.08G287300 // Glyma.07G070700 // Glyma.19G245100 // Glyma.17G035000 // Glyma.13G067700
GO:0043231	C	intracellular membrane-bounded organelle	114	1309	1789	29501	0.00013	0.0034	// Glyma.18G232900 // Glyma.08G292900 // Glyma.11G237700 // Glyma.08G293000 // Glyma.13G070500 // Glyma.11G074600 // Glyma.14G058400 // Glyma.16G023600 // Glyma.09G042400 // Glyma.07G238400 // Glyma.11G125100 // Glyma.06G102900 // Glyma.12G120300 // Glyma.13G170000 // Glyma.03G143100 // Glyma.01G077400 // Glyma.11G081200 // Glyma.11G113000 // Glyma.08G231400 // Glyma.08G162300 // Glyma.17G028400 …
GO:0044422	C	organelle part	58	1309	783	29501	0.00022	0.0034	// Glyma.18G232900 // Glyma.11G231100 // Glyma.01G179300 // Glyma.14G195400 // Glyma.17G028400 // Glyma.14G058400 // Glyma.09G284800 // Glyma.02G258200 // Glyma.20G109000 // Glyma.03G009200 // Glyma.02G258100 // Glyma.10G041700 // Glyma.08G287300 // Glyma.07G238400 // Glyma.09G042400 // Glyma.08G161500 // Glyma.06G254500 // Glyma.14G050700 // Glyma.03G229000 // Glyma.18G026000 // Glyma.15G265300 …
GO:0043227	C	membrane-bounded organelle	114	1309	1798	29501	0.00016	0.0034	// Glyma.18G232900 // Glyma.08G292900 // Glyma.11G237700 // Glyma.08G293000 // Glyma.13G070500 // Glyma.11G074600 // Glyma.14G058400 // Glyma.16G023600 // Glyma.09G042400 // Glyma.07G238400 // Glyma.11G125100 // Glyma.06G102900 // Glyma.12G120300 // Glyma.13G170000 // Glyma.03G143100 // Glyma.01G077400 // Glyma.11G081200 // Glyma.11G113000 // Glyma.08G231400 // Glyma.08G162300 // Glyma.17G028400 …
GO:0044446	C	intracellular organelle part	58	1309	783	29501	0.00022	0.0034	// Glyma.18G232900 // Glyma.11G231100 // Glyma.01G179300 // Glyma.14G195400 // Glyma.17G028400 // Glyma.14G058400 // Glyma.09G284800 // Glyma.02G258200 // Glyma.20G109000 // Glyma.03G009200 // Glyma.02G258100 // Glyma.10G041700 // Glyma.08G287300 // Glyma.07G238400 // Glyma.09G042400 // Glyma.08G161500 // Glyma.06G254500 // Glyma.14G050700 // Glyma.03G229000 // Glyma.18G026000 // Glyma.15G265300 …
GO:0005794	C	Golgi apparatus	13	1309	87	29501	0.00032	0.0043	// Glyma.14G058300 // Glyma.10G280700 // Glyma.11G113000 // Glyma.10G199300 // Glyma.11G231100 // Glyma.03G229000 // Glyma.01G179300 // Glyma.14G195400 // Glyma.18G026000 // Glyma.02G258200 // Glyma.19G226200 // Glyma.20G109000 // Glyma.11G062900
GO:0012505	C	endomembrane system	17	1309	142	29501	0.00045	0.0055	// Glyma.14G058300 // Glyma.10G280700 // Glyma.11G113000 // Glyma.10G199300 // Glyma.08G162300 // Glyma.11G231100 // Glyma.03G229000 // Glyma.01G179300 // Glyma.14G195400 // Glyma.18G026000 // Glyma.15G265300 // Glyma.02G258200 // Glyma.06G222100 // Glyma.19G226200 // Glyma.20G109000 // Glyma.01G077400 // Glyma.11G062900
GO:0043233	C	organelle lumen	15	1309	120	29501	0.00064	0.0061	// Glyma.11G081200 // Glyma.07G238400 // Glyma.18G232900 // Glyma.07G249800 // Glyma.03G247300 // Glyma.11G256800 // Glyma.10G078200 // Glyma.09G259400 // Glyma.07G042100 // Glyma.03G009200 // Glyma.08G287300 // Glyma.07G070700 // Glyma.19G245100 // Glyma.17G035000 // Glyma.13G067700
GO:0032991	C	macromolecular complex	113	1309	1849	29501	0.00061	0.0061	// Glyma.18G232900 // Glyma.04G220000 // Glyma.04G192300 // Glyma.17G028400 // Glyma.14G058400 // Glyma.09G042400 // Glyma.10G078900 // Glyma.07G238400 // Glyma.05G074900 // Glyma.06G254500 // Glyma.13G239300 // Glyma.08G308200 // Glyma.19G051900 // Glyma.02G051700 // Glyma.06G292500 // Glyma.11G081200 // Glyma.11G113000 // Glyma.08G162300 // Glyma.17G226300 // Glyma.04G056400 // Glyma.12G113300 …
GO:0070013	C	intracellular organelle lumen	15	1309	120	29501	0.00064	0.0061	// Glyma.11G081200 // Glyma.07G238400 // Glyma.18G232900 // Glyma.07G249800 // Glyma.03G247300 // Glyma.11G256800 // Glyma.10G078200 // Glyma.09G259400 // Glyma.07G042100 // Glyma.03G009200 // Glyma.08G287300 // Glyma.07G070700 // Glyma.19G245100 // Glyma.17G035000 // Glyma.13G067700
GO:0031974	C	membrane-enclosed lumen	15	1309	122	29501	0.00074	0.0067	// Glyma.11G081200 // Glyma.07G238400 // Glyma.18G232900 // Glyma.07G249800 // Glyma.03G247300 // Glyma.11G256800 // Glyma.10G078200 // Glyma.09G259400 // Glyma.07G042100 // Glyma.03G009200 // Glyma.08G287300 // Glyma.07G070700 // Glyma.19G245100 // Glyma.17G035000 // Glyma.13G067700
GO:0016772	F	transferase activity, transferring phosphorus-containing groups	169	1309	2985	29501	0.0009	0.0087	// Glyma.05G114100 // Glyma.05G191200 // Glyma.17G020600 // Glyma.11G101700 // Glyma.17G183400 // Glyma.07G101600 // Glyma.06G068900 // Glyma.09G194200 // Glyma.08G313400 // Glyma.08G253800 // Glyma.17G135400 // Glyma.19G168600 // Glyma.03G032900 // Glyma.11G237700 // Glyma.08G256200 // Glyma.13G146900 // Glyma.08G355200 // Glyma.13G370000 // Glyma.05G148100 // Glyma.18G008700 // Glyma.13G104300 …
GO:0004872	F	receptor activity	8	1309	43	29501	0.0013	0.011	// Glyma.11G087100 // Glyma.02G310900 // Glyma.12G194100 // Glyma.14G001100 // Glyma.06G017700 // Glyma.09G197100 // Glyma.13G308500 // Glyma.14G001500
GO:0005576	C	extracellular region	16	1309	145	29501	0.0014	0.012	// Glyma.09G158600 // Glyma.17G065000 // Glyma.13G141200 // Glyma.17G065200 // Glyma.17G065300 // Glyma.09G158500 // Glyma.06G302300 // Glyma.02G028700 // Glyma.13G094900 // Glyma.14G117700 // Glyma.11G182700 // Glyma.09G158900 // Glyma.13G304400 // Glyma.16G208900 // Glyma.17G065100 // Glyma.09G158800
GO:0016740	F	transferase activity	259	1309	4916	29501	0.0021	0.017	// Glyma.08G110400 // Glyma.18G212600 // Glyma.17G038300 // Glyma.05G191200 // Glyma.17G020600 // Glyma.11G101700 // Glyma.04G192300 // Glyma.09G103000 // Glyma.05G114100 // Glyma.05G144000 // Glyma.07G101600 // Glyma.06G302300 // Glyma.19G028400 // Glyma.06G068900 // Glyma.13G202500 // Glyma.09G194200 // Glyma.08G313400 // Glyma.08G253800 // Glyma.17G135400 // Glyma.19G168600 // Glyma.20G167900 …
GO:0043229	C	intracellular organelle	142	1309	2514	29501	0.0026	0.019	// Glyma.18G232900 // Glyma.08G292900 // Glyma.11G237700 // Glyma.08G293000 // Glyma.13G070500 // Glyma.11G074600 // Glyma.14G058400 // Glyma.16G023600 // Glyma.09G042400 // Glyma.10G078900 // Glyma.07G238400 // Glyma.11G125100 // Glyma.06G102900 // Glyma.06G254500 // Glyma.12G120300 // Glyma.13G140600 // Glyma.13G170000 // Glyma.19G051900 // Glyma.03G143100 // Glyma.01G077400 // Glyma.11G081200 …
GO:0043226	C	organelle	142	1309	2514	29501	0.0026	0.019	// Glyma.18G232900 // Glyma.08G292900 // Glyma.11G237700 // Glyma.08G293000 // Glyma.13G070500 // Glyma.11G074600 // Glyma.14G058400 // Glyma.16G023600 // Glyma.09G042400 // Glyma.10G078900 // Glyma.07G238400 // Glyma.11G125100 // Glyma.06G102900 // Glyma.06G254500 // Glyma.12G120300 // Glyma.13G140600 // Glyma.13G170000 // Glyma.19G051900 // Glyma.03G143100 // Glyma.01G077400 // Glyma.11G081200 …
GO:0003677	F	DNA binding	146	1309	2611	29501	0.0032	0.024	// Glyma.17G038300 // Glyma.11G141700 // Glyma.06G202500 // Glyma.01G038100 // Glyma.13G070500 // Glyma.11G074600 // Glyma.13G156400 // Glyma.10G274600 // Glyma.08G327900 // Glyma.20G186200 // Glyma.08G313400 // Glyma.02G205500 // Glyma.07G238400 // Glyma.16G046000 // Glyma.06G102900 // Glyma.11G237700 // Glyma.13G366700 // Glyma.19G136000 // Glyma.19G010200 // Glyma.04G187600 // Glyma.17G030900 …
GO:0044464	C	cell part	350	1309	6957	29501	0.0052	0.035	// Glyma.18G232900 // Glyma.08G292900 // Glyma.05G144000 // Glyma.16G023600 // Glyma.07G121900 // Glyma.11G228000 // Glyma.11G231100 // Glyma.17G065100 // Glyma.10G023700 // Glyma.09G247600 // Glyma.07G019300 // Glyma.13G308500 // Glyma.05G117000 // Glyma.07G194200 // Glyma.01G227000 // Glyma.10G267400 // Glyma.08G308200 // Glyma.18G107900 // Glyma.01G179300 // Glyma.10G280700 // Glyma.08G287300 …
GO:0005623	C	cell	350	1309	6957	29501	0.0052	0.035	// Glyma.18G232900 // Glyma.08G292900 // Glyma.05G144000 // Glyma.16G023600 // Glyma.07G121900 // Glyma.11G228000 // Glyma.11G231100 // Glyma.17G065100 // Glyma.10G023700 // Glyma.09G247600 // Glyma.07G019300 // Glyma.13G308500 // Glyma.05G117000 // Glyma.07G194200 // Glyma.01G227000 // Glyma.10G267400 // Glyma.08G308200 // Glyma.18G107900 // Glyma.01G179300 // Glyma.10G280700 // Glyma.08G287300 …
GO:0044428	C	nuclear part	25	1309	327	29501	0.0089	0.057	// Glyma.18G232900 // Glyma.17G028400 // Glyma.14G058400 // Glyma.03G009200 // Glyma.08G287300 // Glyma.09G042400 // Glyma.17G035000 // Glyma.07G238400 // Glyma.15G265300 // Glyma.06G222100 // Glyma.07G070700 // Glyma.11G081200 // Glyma.08G162300 // Glyma.09G247600 // Glyma.07G249800 // Glyma.07G042100 // Glyma.19G245100 // Glyma.02G258100 // Glyma.05G210000 // Glyma.03G247300 // Glyma.03G215500 …
GO:0016020	C	membrane	185	1309	3518	29501	0.01	0.063	// Glyma.08G110400 // Glyma.02G094800 // Glyma.05G142500 // Glyma.13G333100 // Glyma.04G192300 // Glyma.08G288400 // Glyma.07G019300 // Glyma.06G155200 // Glyma.08G029300 // Glyma.13G202500 // Glyma.17G008000 // Glyma.07G151400 // Glyma.03G167800 // Glyma.04G080000 // Glyma.05G074900 // Glyma.13G239300 // Glyma.16G122300 // Glyma.07G121900 // Glyma.01G058600 // Glyma.11G228000 // Glyma.05G148100 …
GO:0003824	F	catalytic activity	661	1309	13905	29501	0.0093	0.067	// Glyma.16G063300 // Glyma.11G101700 // Glyma.16G013500 // Glyma.05G144000 // Glyma.05G208600 // Glyma.01G223100 // Glyma.08G313400 // Glyma.07G011500 // Glyma.15G253000 // Glyma.16G046000 // Glyma.01G144500 // Glyma.11G237700 // Glyma.07G121900 // Glyma.06G129100 // Glyma.04G062200 // Glyma.04G004000 // Glyma.11G178300 // Glyma.07G009800 // Glyma.06G119400 // Glyma.17G065100 // Glyma.06G022900 …
GO:0044424	C	intracellular part	173	1309	3337	29501	0.02	0.12	// Glyma.18G232900 // Glyma.08G292900 // Glyma.11G237700 // Glyma.08G293000 // Glyma.13G070500 // Glyma.11G074600 // Glyma.14G058400 // Glyma.12G203300 // Glyma.16G023600 // Glyma.09G042400 // Glyma.10G078900 // Glyma.07G238400 // Glyma.11G125100 // Glyma.06G102900 // Glyma.04G220000 // Glyma.06G254500 // Glyma.12G120300 // Glyma.13G140600 // Glyma.13G170000 // Glyma.19G051900 // Glyma.04G092800 …
GO:0004871	F	signal transducer activity	17	1309	220	29501	0.025	0.15	// Glyma.11G087100 // Glyma.02G310900 // Glyma.12G194100 // Glyma.14G007100 // Glyma.14G001100 // Glyma.06G017700 // Glyma.02G085900 // Glyma.09G197100 // Glyma.17G220800 // Glyma.14G001500 // Glyma.07G079000 // Glyma.05G148100 // Glyma.15G162300 // Glyma.07G239600 // Glyma.13G308500 // Glyma.10G157800 // Glyma.15G196500
GO:0030234	F	enzyme regulator activity	31	1309	467	29501	0.023	0.15	// Glyma.18G058700 // Glyma.03G022900 // Glyma.13G115400 // Glyma.05G190300 // Glyma.09G158600 // Glyma.09G158500 // Glyma.02G250000 // Glyma.15G028000 // Glyma.02G312200 // Glyma.08G354300 // Glyma.04G236200 // Glyma.17G044000 // Glyma.14G117700 // Glyma.18G221200 // Glyma.01G176000 // Glyma.16G208900 // Glyma.14G000300 // Glyma.06G314200 // Glyma.09G158800 // Glyma.03G103900 // Glyma.08G147900 …
GO:0060089	F	molecular transducer activity	17	1309	220	29501	0.025	0.15	// Glyma.11G087100 // Glyma.02G310900 // Glyma.12G194100 // Glyma.14G007100 // Glyma.14G001100 // Glyma.06G017700 // Glyma.02G085900 // Glyma.09G197100 // Glyma.17G220800 // Glyma.14G001500 // Glyma.07G079000 // Glyma.05G148100 // Glyma.15G162300 // Glyma.07G239600 // Glyma.13G308500 // Glyma.10G157800 // Glyma.15G196500
GO:0030312	C	external encapsulating structure	15	1309	195	29501	0.035	0.19	// Glyma.08G147900 // Glyma.17G065000 // Glyma.05G190300 // Glyma.13G141200 // Glyma.04G236200 // Glyma.17G065300 // Glyma.06G314200 // Glyma.13G115400 // Glyma.06G302300 // Glyma.17G065200 // Glyma.13G094900 // Glyma.13G304400 // Glyma.14G159600 // Glyma.17G065100 // Glyma.06G128500
GO:0005618	C	cell wall	15	1309	195	29501	0.035	0.19	// Glyma.08G147900 // Glyma.17G065000 // Glyma.05G190300 // Glyma.13G141200 // Glyma.04G236200 // Glyma.17G065300 // Glyma.06G314200 // Glyma.13G115400 // Glyma.06G302300 // Glyma.17G065200 // Glyma.13G094900 // Glyma.13G304400 // Glyma.14G159600 // Glyma.17G065100 // Glyma.06G128500
GO:0004518	F	nuclease activity	13	1309	164	29501	0.039	0.23	// Glyma.14G163000 // Glyma.04G221900 // Glyma.04G057400 // Glyma.20G036200 // Glyma.06G143500 // Glyma.06G199800 // Glyma.13G082100 // Glyma.19G261200 // Glyma.01G083300 // Glyma.02G289700 // Glyma.14G025300 // Glyma.09G197000 // Glyma.08G313400
GO:0006810	P	transport	135	1309	2371	29501	0.0025	0.25	// Glyma.16G063300 // Glyma.05G142500 // Glyma.13G333100 // Glyma.07G019300 // Glyma.06G155200 // Glyma.08G029300 // Glyma.07G151400 // Glyma.03G167800 // Glyma.07G121900 // Glyma.11G228000 // Glyma.05G117300 // Glyma.01G176000 // Glyma.08G054700 // Glyma.02G033300 // Glyma.02G221600 // Glyma.11G113000 // Glyma.08G162300 // Glyma.08G087300 // Glyma.04G083200 // Glyma.13G308500 // Glyma.20G096400 …
GO:0051234	P	establishment of localization	135	1309	2371	29501	0.0025	0.25	// Glyma.16G063300 // Glyma.05G142500 // Glyma.13G333100 // Glyma.07G019300 // Glyma.06G155200 // Glyma.08G029300 // Glyma.07G151400 // Glyma.03G167800 // Glyma.07G121900 // Glyma.11G228000 // Glyma.05G117300 // Glyma.01G176000 // Glyma.08G054700 // Glyma.02G033300 // Glyma.02G221600 // Glyma.11G113000 // Glyma.08G162300 // Glyma.08G087300 // Glyma.04G083200 // Glyma.13G308500 // Glyma.20G096400 …
GO:0051179	P	localization	135	1309	2395	29501	0.0035	0.25	// Glyma.16G063300 // Glyma.05G142500 // Glyma.13G333100 // Glyma.07G019300 // Glyma.06G155200 // Glyma.08G029300 // Glyma.07G151400 // Glyma.03G167800 // Glyma.07G121900 // Glyma.11G228000 // Glyma.05G117300 // Glyma.01G176000 // Glyma.08G054700 // Glyma.02G033300 // Glyma.02G221600 // Glyma.11G113000 // Glyma.08G162300 // Glyma.08G087300 // Glyma.04G083200 // Glyma.13G308500 // Glyma.20G096400 …
GO:0005215	F	transporter activity	72	1309	1340	29501	0.063	0.34	// Glyma.12G194100 // Glyma.15G055600 // Glyma.05G142500 // Glyma.05G099200 // Glyma.13G333100 // Glyma.13G318900 // Glyma.07G019300 // Glyma.05G001700 // Glyma.14G207200 // Glyma.07G156100 // Glyma.18G230100 // Glyma.08G029300 // Glyma.04G097700 // Glyma.13G127500 // Glyma.09G262000 // Glyma.19G169000 // Glyma.12G231900 // Glyma.03G167800 // Glyma.12G181900 // Glyma.07G011500 // Glyma.11G087100 …
GO:0016788	F	hydrolase activity, acting on ester bonds	57	1309	1054	29501	0.082	0.43	// Glyma.04G221900 // Glyma.16G063300 // Glyma.05G190300 // Glyma.05G031000 // Glyma.08G147900 // Glyma.06G314200 // Glyma.17G010800 // Glyma.17G201000 // Glyma.09G073700 // Glyma.20G081500 // Glyma.07G125900 // Glyma.17G186900 // Glyma.09G241100 // Glyma.13G114600 // Glyma.19G201100 // Glyma.06G165300 // Glyma.04G236200 // Glyma.09G204600 // Glyma.15G089300 // Glyma.02G138500 // Glyma.06G143500 …
GO:0005622	C	intracellular	182	1309	3706	29501	0.084	0.44	// Glyma.18G232900 // Glyma.08G292900 // Glyma.11G237700 // Glyma.08G293000 // Glyma.13G070500 // Glyma.11G074600 // Glyma.14G058400 // Glyma.12G203300 // Glyma.01G145400 // Glyma.16G023600 // Glyma.09G042400 // Glyma.10G078900 // Glyma.01G153400 // Glyma.11G125100 // Glyma.06G102900 // Glyma.04G220000 // Glyma.06G254500 // Glyma.12G120300 // Glyma.19G245100 // Glyma.13G170000 // Glyma.19G051900 …
GO:0007154	P	cell communication	22	1309	276	29501	0.0089	0.46	// Glyma.03G191300 // Glyma.03G022900 // Glyma.16G157400 // Glyma.02G250000 // Glyma.15G028000 // Glyma.02G312200 // Glyma.08G355000 // Glyma.07G208600 // Glyma.13G115800 // Glyma.17G044000 // Glyma.08G355200 // Glyma.18G221200 // Glyma.15G064900 // Glyma.14G000300 // Glyma.01G144200 // Glyma.11G221800 // Glyma.09G188300 // Glyma.08G257600 // Glyma.08G061000 // Glyma.03G002900 // Glyma.09G268400 …
GO:0009987	P	cellular process	574	1309	11982	29501	0.011	0.46	// Glyma.16G063300 // Glyma.18G232900 // Glyma.08G292900 // Glyma.11G101700 // Glyma.16G013500 // Glyma.05G144000 // Glyma.16G023600 // Glyma.01G223100 // Glyma.08G313400 // Glyma.15G253000 // Glyma.16G046000 // Glyma.01G144500 // Glyma.19G245100 // Glyma.07G121900 // Glyma.08G355200 // Glyma.04G062200 // Glyma.11G231100 // Glyma.01G176000 // Glyma.07G009800 // Glyma.17G065100 // Glyma.07G128000 …
GO:0015979	P	photosynthesis	13	1309	143	29501	0.016	0.57	// Glyma.07G238400 // Glyma.05G074900 // Glyma.12G232800 // Glyma.06G224500 // Glyma.12G039200 // Glyma.01G095900 // Glyma.01G153500 // Glyma.13G156400 // Glyma.17G104000 // Glyma.09G047300 // Glyma.17G035000 // Glyma.08G154300 // Glyma.06G217900
GO:0019222	P	regulation of metabolic process	80	1309	1996	29501	0.84	1	// Glyma.14G068100 // Glyma.17G038300 // Glyma.08G226700 // Glyma.01G007800 // Glyma.18G232900 // Glyma.08G292900 // Glyma.03G145800 // Glyma.09G199800 // Glyma.10G210500 // Glyma.13G081600 // Glyma.05G022200 // Glyma.17G220800 // Glyma.16G016400 // Glyma.07G069400 // Glyma.10G274600 // Glyma.05G160800 // Glyma.15G162300 // Glyma.13G308200 // Glyma.16G023600 // Glyma.13G067800 // Glyma.08G287300 …
GO:0044249	P	cellular biosynthetic process	188	1309	3977	29501	0.19	1	// Glyma.08G110400 // Glyma.18G212600 // Glyma.08G100300 // Glyma.18G232900 // Glyma.08G292900 // Glyma.11G237700 // Glyma.04G192300 // Glyma.13G070500 // Glyma.11G074600 // Glyma.05G144000 // Glyma.06G275600 // Glyma.01G145400 // Glyma.05G160800 // Glyma.10G274600 // Glyma.19G043000 // Glyma.20G186200 // Glyma.08G313400 // Glyma.08G253800 // Glyma.17G135400 // Glyma.15G253000 // Glyma.17G183400 …
GO:0006807	P	nitrogen compound metabolic process	188	1309	3982	29501	0.2	1	// Glyma.17G038300 // Glyma.18G232900 // Glyma.08G292900 // Glyma.11G237700 // Glyma.08G293000 // Glyma.13G070500 // Glyma.11G074600 // Glyma.13G156400 // Glyma.12G203300 // Glyma.07G070700 // Glyma.10G274600 // Glyma.20G186200 // Glyma.01G223100 // Glyma.08G313400 // Glyma.08G253800 // Glyma.17G135400 // Glyma.07G238400 // Glyma.16G046000 // Glyma.06G171000 // Glyma.19G245100 // Glyma.12G039200 …
GO:0007165	P	signal transduction	42	1309	709	29501	0.044	1	// Glyma.03G022900 // Glyma.03G075300 // Glyma.13G370000 // Glyma.02G250000 // Glyma.17G220800 // Glyma.12G135600 // Glyma.06G265000 // Glyma.15G162300 // Glyma.16G159100 // Glyma.15G028000 // Glyma.02G312200 // Glyma.15G253000 // Glyma.13G115800 // Glyma.17G044000 // Glyma.05G165800 // Glyma.01G144200 // Glyma.15G152200 // Glyma.05G148100 // Glyma.15G232700 // Glyma.18G221200 // Glyma.07G239600 …
GO:0034645	P	cellular macromolecule biosynthetic process	165	1309	3265	29501	0.048	1	// Glyma.18G212600 // Glyma.08G100300 // Glyma.18G232900 // Glyma.08G292900 // Glyma.11G237700 // Glyma.04G192300 // Glyma.13G070500 // Glyma.11G074600 // Glyma.05G144000 // Glyma.01G145400 // Glyma.05G160800 // Glyma.10G274600 // Glyma.20G186200 // Glyma.08G313400 // Glyma.08G253800 // Glyma.17G135400 // Glyma.15G253000 // Glyma.17G183400 // Glyma.13G239300 // Glyma.08G145600 // Glyma.12G039200 …
GO:0006091	P	generation of precursor metabolites and energy	10	1309	192	29501	0.36	1	// Glyma.02G165300 // Glyma.01G153500 // Glyma.15G246000 // Glyma.01G095900 // Glyma.19G054200 // Glyma.01G058600 // Glyma.05G074900 // Glyma.15G261900 // Glyma.12G231900 // Glyma.06G217900
GO:0050789	P	regulation of biological process	119	1309	2908	29501	0.83	1	// Glyma.17G038300 // Glyma.18G232900 // Glyma.08G292900 // Glyma.16G016400 // Glyma.10G274600 // Glyma.20G186200 // Glyma.15G253000 // Glyma.10G016500 // Glyma.04G062200 // Glyma.05G148100 // Glyma.13G093100 // Glyma.18G027100 // Glyma.14G000300 // Glyma.04G187600 // Glyma.17G030900 // Glyma.06G202200 // Glyma.01G032900 // Glyma.09G188300 // Glyma.19G027900 // Glyma.09G089700 // Glyma.10G071700 …
GO:0009719	P	response to endogenous stimulus	6	1309	56	29501	0.048	1	// Glyma.09G072200 // Glyma.07G272800 // Glyma.13G140600 // Glyma.03G258300 // Glyma.16G023600 // Glyma.12G164100
GO:0044267	P	cellular protein metabolic process	171	1309	3912	29501	0.59	1	// Glyma.18G212600 // Glyma.05G114100 // Glyma.10G078900 // Glyma.04G220000 // Glyma.11G101700 // Glyma.16G013500 // Glyma.11G074600 // Glyma.05G144000 // Glyma.07G101600 // Glyma.01G145400 // Glyma.09G131500 // Glyma.09G194200 // Glyma.08G100300 // Glyma.15G253000 // Glyma.19G168600 // Glyma.06G165300 // Glyma.08G256200 // Glyma.08G355200 // Glyma.13G370000 // Glyma.19G051900 // Glyma.18G008700 …
GO:0000003	P	reproduction	7	1309	138	29501	0.42	1	// Glyma.03G191300 // Glyma.16G157400 // Glyma.03G002900 // Glyma.08G355200 // Glyma.15G064900 // Glyma.08G355000 // Glyma.08G061000
GO:0044260	P	cellular macromolecule metabolic process	351	1309	7345	29501	0.063	1	// Glyma.18G232900 // Glyma.08G292900 // Glyma.11G101700 // Glyma.17G183400 // Glyma.05G144000 // Glyma.16G023600 // Glyma.01G223100 // Glyma.08G313400 // Glyma.15G253000 // Glyma.16G046000 // Glyma.12G074600 // Glyma.08G355200 // Glyma.04G062200 // Glyma.11G178300 // Glyma.07G009800 // Glyma.17G065100 // Glyma.01G083300 // Glyma.16G016400 // Glyma.19G027900 // Glyma.15G276000 // Glyma.07G194200 …
GO:0016043	P	cellular component organization	18	1309	781	29501	1	1	// Glyma.04G023900 // Glyma.19G149500 // Glyma.15G163700 // Glyma.09G026100 // Glyma.20G005400 // Glyma.05G209000 // Glyma.11G074600 // Glyma.09G057400 // Glyma.13G060000 // Glyma.04G088500 // Glyma.05G207500 // Glyma.11G062100 // Glyma.02G017400 // Glyma.13G182500 // Glyma.13G215900 // Glyma.15G097000 // Glyma.14G050700 // Glyma.07G194200
GO:0010467	P	gene expression	144	1309	3161	29501	0.39	1	// Glyma.17G038300 // Glyma.18G232900 // Glyma.08G292900 // Glyma.17G183400 // Glyma.13G070500 // Glyma.11G074600 // Glyma.16G016400 // Glyma.01G145400 // Glyma.05G160800 // Glyma.10G274600 // Glyma.20G186200 // Glyma.10G078900 // Glyma.08G253800 // Glyma.17G135400 // Glyma.15G253000 // Glyma.04G062200 // Glyma.19G051900 // Glyma.04G187600 // Glyma.17G030900 // Glyma.11G081200 // Glyma.07G227300 …
GO:0065007	P	biological regulation	122	1309	3380	29501	0.99	1	// Glyma.17G038300 // Glyma.18G232900 // Glyma.08G292900 // Glyma.16G016400 // Glyma.10G274600 // Glyma.09G243700 // Glyma.20G186200 // Glyma.15G190800 // Glyma.15G253000 // Glyma.10G016500 // Glyma.04G062200 // Glyma.05G148100 // Glyma.13G093100 // Glyma.18G027100 // Glyma.14G000300 // Glyma.04G187600 // Glyma.17G030900 // Glyma.06G202200 // Glyma.01G032900 // Glyma.09G188300 // Glyma.19G027900 …
GO:0009856	P	pollination	7	1309	135	29501	0.4	1	// Glyma.03G191300 // Glyma.16G157400 // Glyma.03G002900 // Glyma.08G355200 // Glyma.15G064900 // Glyma.08G355000 // Glyma.08G061000
GO:0065008	P	regulation of biological quality	5	1309	611	29501	1	1	// Glyma.12G160800 // Glyma.14G099000 // Glyma.13G270900 // Glyma.06G230400 // Glyma.12G172800
GO:0010468	P	regulation of gene expression	78	1309	1933	29501	0.82	1	// Glyma.14G068100 // Glyma.17G038300 // Glyma.08G226700 // Glyma.01G007800 // Glyma.18G232900 // Glyma.08G292900 // Glyma.03G145800 // Glyma.09G199800 // Glyma.10G210500 // Glyma.13G081600 // Glyma.17G220800 // Glyma.16G016400 // Glyma.07G069400 // Glyma.10G274600 // Glyma.05G160800 // Glyma.15G162300 // Glyma.13G308200 // Glyma.16G023600 // Glyma.13G067800 // Glyma.08G287300 // Glyma.20G186200 …
GO:0032501	P	multicellular organismal process	7	1309	155	29501	0.54	1	// Glyma.03G191300 // Glyma.16G157400 // Glyma.03G002900 // Glyma.08G355200 // Glyma.15G064900 // Glyma.08G355000 // Glyma.08G061000
GO:0006629	P	lipid metabolic process	41	1309	1024	29501	0.77	1	// Glyma.08G110400 // Glyma.16G063300 // Glyma.10G211300 // Glyma.20G081500 // Glyma.17G096000 // Glyma.15G089300 // Glyma.08G138200 // Glyma.04G001500 // Glyma.13G091200 // Glyma.20G167900 // Glyma.12G120300 // Glyma.19G255100 // Glyma.04G206100 // Glyma.13G114800 // Glyma.11G126300 // Glyma.08G110500 // Glyma.09G022000 // Glyma.01G077400 // Glyma.04G231000 // Glyma.11G190400 // Glyma.06G022900 …
GO:0006139	P	nucleobase, nucleoside, nucleotide and nucleic acid metabolic process	175	1309	3541	29501	0.076	1	// Glyma.17G038300 // Glyma.18G232900 // Glyma.08G292900 // Glyma.11G237700 // Glyma.17G183400 // Glyma.13G070500 // Glyma.11G074600 // Glyma.13G156400 // Glyma.07G070700 // Glyma.10G274600 // Glyma.20G186200 // Glyma.01G223100 // Glyma.08G313400 // Glyma.08G253800 // Glyma.17G135400 // Glyma.07G238400 // Glyma.16G046000 // Glyma.06G171000 // Glyma.12G039200 // Glyma.13G146900 // Glyma.04G062200 …
GO:0060255	P	regulation of macromolecule metabolic process	78	1309	1946	29501	0.83	1	// Glyma.14G068100 // Glyma.17G038300 // Glyma.08G226700 // Glyma.01G007800 // Glyma.18G232900 // Glyma.08G292900 // Glyma.03G145800 // Glyma.09G199800 // Glyma.10G210500 // Glyma.13G081600 // Glyma.17G220800 // Glyma.16G016400 // Glyma.07G069400 // Glyma.10G274600 // Glyma.05G160800 // Glyma.15G162300 // Glyma.13G308200 // Glyma.16G023600 // Glyma.13G067800 // Glyma.08G287300 // Glyma.20G186200 …
GO:0006464	P	protein modification process	128	1309	2768	29501	0.33	1	// Glyma.18G212600 // Glyma.05G114100 // Glyma.04G220000 // Glyma.11G101700 // Glyma.11G074600 // Glyma.05G144000 // Glyma.07G101600 // Glyma.09G194200 // Glyma.19G168600 // Glyma.06G165300 // Glyma.08G256200 // Glyma.08G355200 // Glyma.13G370000 // Glyma.18G008700 // Glyma.13G104300 // Glyma.11G178300 // Glyma.07G009800 // Glyma.09G255700 // Glyma.11G248500 // Glyma.15G202000 // Glyma.01G155600 …
GO:0050794	P	regulation of cellular process	115	1309	2860	29501	0.87	1	// Glyma.18G232900 // Glyma.08G292900 // Glyma.16G016400 // Glyma.10G274600 // Glyma.20G186200 // Glyma.15G253000 // Glyma.10G016500 // Glyma.04G062200 // Glyma.05G148100 // Glyma.13G093100 // Glyma.18G027100 // Glyma.14G000300 // Glyma.17G030900 // Glyma.06G202200 // Glyma.01G032900 // Glyma.09G188300 // Glyma.19G027900 // Glyma.09G089700 // Glyma.10G071700 // Glyma.11G256800 // Glyma.16G154400 …
GO:0009058	P	biosynthetic process	203	1309	4392	29501	0.28	1	// Glyma.08G110400 // Glyma.18G212600 // Glyma.08G100300 // Glyma.18G232900 // Glyma.08G292900 // Glyma.11G237700 // Glyma.04G192300 // Glyma.13G070500 // Glyma.11G074600 // Glyma.05G144000 // Glyma.06G275600 // Glyma.05G208600 // Glyma.05G160800 // Glyma.04G001500 // Glyma.16G023600 // Glyma.19G043000 // Glyma.20G186200 // Glyma.08G313400 // Glyma.08G253800 // Glyma.17G135400 // Glyma.15G253000 …
GO:0022414	P	reproductive process	7	1309	138	29501	0.42	1	// Glyma.03G191300 // Glyma.16G157400 // Glyma.03G002900 // Glyma.08G355200 // Glyma.15G064900 // Glyma.08G355000 // Glyma.08G061000
GO:0006950	P	response to stress	25	1309	1030	29501	1	1	// Glyma.17G198700 // Glyma.15G028200 // Glyma.06G275900 // Glyma.09G131500 // Glyma.10G019400 // Glyma.01G223100 // Glyma.14G056300 // Glyma.19G106000 // Glyma.16G046000 // Glyma.08G019400 // Glyma.06G171000 // Glyma.03G253200 // Glyma.10G123400 // Glyma.10G065900 // Glyma.13G346100 // Glyma.15G046200 // Glyma.16G164400 // Glyma.18G292900 // Glyma.12G235800 // Glyma.06G115500 // Glyma.03G190800 …
GO:0009059	P	macromolecule biosynthetic process	165	1309	3272	29501	0.05	1	// Glyma.18G212600 // Glyma.08G100300 // Glyma.18G232900 // Glyma.08G292900 // Glyma.11G237700 // Glyma.04G192300 // Glyma.13G070500 // Glyma.11G074600 // Glyma.05G144000 // Glyma.01G145400 // Glyma.05G160800 // Glyma.10G274600 // Glyma.20G186200 // Glyma.08G313400 // Glyma.08G253800 // Glyma.17G135400 // Glyma.15G253000 // Glyma.17G183400 // Glyma.13G239300 // Glyma.08G145600 // Glyma.12G039200 …
GO:0008152	P	metabolic process	570	1309	14225	29501	1	1	// Glyma.16G063300 // Glyma.10G211300 // Glyma.18G232900 // Glyma.08G292900 // Glyma.11G101700 // Glyma.16G013500 // Glyma.05G144000 // Glyma.05G208600 // Glyma.16G023600 // Glyma.01G223100 // Glyma.08G313400 // Glyma.15G253000 // Glyma.16G046000 // Glyma.14G099000 // Glyma.12G074600 // Glyma.08G355200 // Glyma.04G062200 // Glyma.11G178300 // Glyma.07G009800 // Glyma.06G119400 // Glyma.17G065100 …
GO:0009056	P	catabolic process	30	1309	614	29501	0.33	1	// Glyma.05G031000 // Glyma.04G220000 // Glyma.15G261900 // Glyma.02G269600 // Glyma.05G207500 // Glyma.08G200800 // Glyma.17G201000 // Glyma.19G043000 // Glyma.19G201100 // Glyma.12G120300 // Glyma.09G204600 // Glyma.13G049700 // Glyma.08G214700 // Glyma.17G220700 // Glyma.04G023900 // Glyma.17G074200 // Glyma.15G173100 // Glyma.20G054800 // Glyma.13G027600 // Glyma.01G083300 // Glyma.09G026100 …
GO:0051704	P	multi-organism process	7	1309	150	29501	0.5	1	// Glyma.03G191300 // Glyma.16G157400 // Glyma.03G002900 // Glyma.08G355200 // Glyma.15G064900 // Glyma.08G355000 // Glyma.08G061000
GO:0044238	P	primary metabolic process	458	1309	10398	29501	0.59	1	// Glyma.16G063300 // Glyma.10G211300 // Glyma.18G232900 // Glyma.08G292900 // Glyma.11G101700 // Glyma.16G013500 // Glyma.05G144000 // Glyma.16G023600 // Glyma.01G223100 // Glyma.08G313400 // Glyma.15G253000 // Glyma.16G046000 // Glyma.12G074600 // Glyma.08G355200 // Glyma.04G062200 // Glyma.11G178300 // Glyma.07G009800 // Glyma.17G065100 // Glyma.06G022900 // Glyma.07G128000 // Glyma.01G083300 …
GO:0005975	P	carbohydrate metabolic process	70	1309	1443	29501	0.24	1	// Glyma.18G107900 // Glyma.17G096000 // Glyma.03G217500 // Glyma.19G028400 // Glyma.06G275600 // Glyma.14G195700 // Glyma.02G051700 // Glyma.15G261900 // Glyma.08G138200 // Glyma.04G017700 // Glyma.05G144000 // Glyma.03G065500 // Glyma.06G302300 // Glyma.16G093300 // Glyma.15G043300 // Glyma.05G187300 // Glyma.13G202500 // Glyma.13G239300 // Glyma.20G233900 // Glyma.08G100300 // Glyma.13G261000 …
GO:0019538	P	protein metabolic process	201	1309	4692	29501	0.71	1	// Glyma.18G212600 // Glyma.05G114100 // Glyma.10G078900 // Glyma.04G220000 // Glyma.11G101700 // Glyma.16G013500 // Glyma.09G137200 // Glyma.11G074600 // Glyma.05G144000 // Glyma.07G101600 // Glyma.01G145400 // Glyma.09G131500 // Glyma.02G123100 // Glyma.09G194200 // Glyma.15G190800 // Glyma.15G253000 // Glyma.19G168600 // Glyma.06G165300 // Glyma.08G256200 // Glyma.08G355200 // Glyma.04G062200 …
GO:0050896	P	response to stimulus	39	1309	1227	29501	0.99	1	// Glyma.17G198700 // Glyma.15G028200 // Glyma.06G275900 // Glyma.07G272800 // Glyma.05G001700 // Glyma.09G131500 // Glyma.10G019400 // Glyma.16G023600 // Glyma.01G223100 // Glyma.14G056300 // Glyma.19G106000 // Glyma.16G046000 // Glyma.08G019400 // Glyma.01G007100 // Glyma.06G171000 // Glyma.13G140600 // Glyma.03G258300 // Glyma.03G253200 // Glyma.09G179000 // Glyma.10G123400 // Glyma.12G164100 …
GO:0043412	P	macromolecule modification	131	1309	2857	29501	0.36	1	// Glyma.18G212600 // Glyma.17G038300 // Glyma.04G220000 // Glyma.11G101700 // Glyma.11G074600 // Glyma.05G144000 // Glyma.07G101600 // Glyma.09G194200 // Glyma.19G168600 // Glyma.06G165300 // Glyma.08G256200 // Glyma.08G355200 // Glyma.13G370000 // Glyma.18G008700 // Glyma.13G104300 // Glyma.11G178300 // Glyma.07G009800 // Glyma.09G255700 // Glyma.11G248500 // Glyma.15G202000 // Glyma.04G187600 …
GO:0044237	P	cellular metabolic process	410	1309	9028	29501	0.3	1	// Glyma.16G063300 // Glyma.18G232900 // Glyma.08G292900 // Glyma.11G101700 // Glyma.16G013500 // Glyma.05G144000 // Glyma.16G023600 // Glyma.01G223100 // Glyma.08G313400 // Glyma.15G253000 // Glyma.16G046000 // Glyma.14G099000 // Glyma.12G074600 // Glyma.08G355200 // Glyma.04G062200 // Glyma.11G178300 // Glyma.07G009800 // Glyma.17G065100 // Glyma.07G128000 // Glyma.01G083300 // Glyma.16G016400 …
GO:0043170	P	macromolecule metabolic process	380	1309	8210	29501	0.18	1	// Glyma.18G232900 // Glyma.08G292900 // Glyma.11G101700 // Glyma.17G183400 // Glyma.05G144000 // Glyma.16G023600 // Glyma.01G223100 // Glyma.08G313400 // Glyma.15G253000 // Glyma.16G046000 // Glyma.12G074600 // Glyma.08G355200 // Glyma.04G062200 // Glyma.11G178300 // Glyma.07G009800 // Glyma.17G065100 // Glyma.01G083300 // Glyma.16G016400 // Glyma.19G027900 // Glyma.15G276000 // Glyma.07G194200 …
GO:0009875	P	pollen-pistil interaction	7	1309	135	29501	0.4	1	// Glyma.03G191300 // Glyma.16G157400 // Glyma.03G002900 // Glyma.08G355200 // Glyma.15G064900 // Glyma.08G355000 // Glyma.08G061000
GO:0006350	P	transcription	95	1309	2109	29501	0.46	1	// Glyma.18G232900 // Glyma.08G292900 // Glyma.17G183400 // Glyma.13G070500 // Glyma.11G074600 // Glyma.16G016400 // Glyma.10G274600 // Glyma.20G186200 // Glyma.08G253800 // Glyma.04G062200 // Glyma.05G148100 // Glyma.17G030900 // Glyma.11G081200 // Glyma.06G202200 // Glyma.U034000 // Glyma.19G027900 // Glyma.07G194200 // Glyma.10G071700 // Glyma.16G154400 // Glyma.15G196500 // Glyma.13G067700 //…
GO:0006259	P	DNA metabolic process	40	1309	708	29501	0.082	1	// Glyma.17G038300 // Glyma.01G187400 // Glyma.01G007800 // Glyma.11G237700 // Glyma.13G156400 // Glyma.06G180000 // Glyma.16G222000 // Glyma.12G087000 // Glyma.17G035000 // Glyma.01G223100 // Glyma.08G313400 // Glyma.17G135400 // Glyma.07G238400 // Glyma.16G046000 // Glyma.08G019400 // Glyma.06G171000 // Glyma.17G196500 // Glyma.02G289700 // Glyma.10G123400 // Glyma.04G187600 // Glyma.20G205600 …
GO:0006519	P	cellular amino acid and derivative metabolic process	19	1309	412	29501	0.47	1	// Glyma.19G043000 // Glyma.19G065600 // Glyma.07G012500 // Glyma.12G020700 // Glyma.07G128000 // Glyma.17G010800 // Glyma.10G239500 // Glyma.11G084100 // Glyma.17G186900 // Glyma.06G127400 // Glyma.04G236900 // Glyma.15G090000 // Glyma.17G142000 // Glyma.13G023900 // Glyma.17G187000 // Glyma.13G049700 // Glyma.10G102800 // Glyma.14G202100 // Glyma.19G228400
GO:0006412	P	translation	23	1309	717	29501	0.96	1	// Glyma.08G052900 // Glyma.10G078900 // Glyma.17G010800 // Glyma.01G145400 // Glyma.06G325400 // Glyma.03G141300 // Glyma.17G186900 // Glyma.15G253000 // Glyma.10G102800 // Glyma.12G020700 // Glyma.19G051900 // Glyma.17G187000 // Glyma.14G202100 // Glyma.13G023900 // Glyma.07G198500 // Glyma.09G058100 // Glyma.10G239500 // Glyma.12G232300 // Glyma.12G232100 // Glyma.20G106900 // Glyma.17G142000 …
GO:0030246	F	carbohydrate binding	7	1309	239	29501	0.9	1	// Glyma.13G327000 // Glyma.01G155600 // Glyma.16G131800 // Glyma.02G051700 // Glyma.05G144000 // Glyma.07G135600 // Glyma.08G100300
GO:0003700	F	transcription factor activity	33	1309	1173	29501	1	1	// Glyma.17G047300 // Glyma.08G201900 // Glyma.09G199800 // Glyma.10G210500 // Glyma.05G160800 // Glyma.13G308200 // Glyma.10G274600 // Glyma.20G186200 // Glyma.13G081600 // Glyma.10G237800 // Glyma.09G029800 // Glyma.02G097900 // Glyma.10G061400 // Glyma.02G000100 // Glyma.01G014600 // Glyma.05G165800 // Glyma.10G016500 // Glyma.13G235300 // Glyma.04G009600 // Glyma.17G030900 // Glyma.17G169800 …
GO:0008289	F	lipid binding	8	1309	153	29501	0.38	1	// Glyma.07G208600 // Glyma.14G035400 // Glyma.11G153800 // Glyma.11G039900 // Glyma.08G257600 // Glyma.07G004800 // Glyma.18G299500 // Glyma.17G139200
GO:0003682	F	chromatin binding	10	1309	605	29501	1	1	// Glyma.11G010900 // Glyma.20G009800 // Glyma.01G228200 // Glyma.02G085900 // Glyma.03G123400 // Glyma.14G058100 // Glyma.10G132200 // Glyma.20G062300 // Glyma.15G097000 // Glyma.13G215900
GO:0030528	F	transcription regulator activity	41	1309	1292	29501	0.99	1	// Glyma.17G047300 // Glyma.17G220800 // Glyma.08G226700 // Glyma.09G199800 // Glyma.10G210500 // Glyma.08G201900 // Glyma.05G160800 // Glyma.13G308200 // Glyma.10G274600 // Glyma.20G186200 // Glyma.13G081600 // Glyma.10G237800 // Glyma.09G029800 // Glyma.02G097900 // Glyma.10G061400 // Glyma.07G079000 // Glyma.02G000100 // Glyma.01G014600 // Glyma.05G165800 // Glyma.10G016500 // Glyma.17G057100 …
GO:0016301	F	kinase activity	122	1309	2643	29501	0.34	1	// Glyma.05G114100 // Glyma.17G020600 // Glyma.11G101700 // Glyma.16G013500 // Glyma.07G101600 // Glyma.09G194200 // Glyma.19G168600 // Glyma.08G256200 // Glyma.13G146900 // Glyma.08G355200 // Glyma.13G370000 // Glyma.05G148100 // Glyma.18G008700 // Glyma.13G104300 // Glyma.13G093100 // Glyma.13G294100 // Glyma.09G255700 // Glyma.11G248500 // Glyma.15G202000 // Glyma.01G155600 // Glyma.13G139800 …
GO:0005198	F	structural molecule activity	20	1309	626	29501	0.95	1	// Glyma.15G013800 // Glyma.14G058300 // Glyma.11G113000 // Glyma.10G078900 // Glyma.11G231100 // Glyma.01G179300 // Glyma.14G195400 // Glyma.12G232100 // Glyma.18G026000 // Glyma.02G258200 // Glyma.08G238300 // Glyma.19G051900 // Glyma.06G325400 // Glyma.12G232300 // Glyma.09G058100 // Glyma.03G141300 // Glyma.U009000 // Glyma.07G198500 // Glyma.11G062900 // Glyma.10G199300
GO:0043232	C	intracellular non-membrane-bounded organelle	31	1309	741	29501	0.65	1	// Glyma.10G078900 // Glyma.09G284800 // Glyma.06G325400 // Glyma.03G141300 // Glyma.17G035000 // Glyma.10G041700 // Glyma.17G051900 // Glyma.07G238400 // Glyma.08G161500 // Glyma.06G254500 // Glyma.19G051900 // Glyma.07G198500 // Glyma.03G169500 // Glyma.20G001300 // Glyma.09G058100 // Glyma.09G120200 // Glyma.09G247600 // Glyma.02G017400 // Glyma.12G232300 // Glyma.17G226300 // Glyma.19G149500 …
GO:0009579	C	thylakoid	5	1309	126	29501	0.66	1	// Glyma.06G224500 // Glyma.01G095900 // Glyma.05G074900 // Glyma.12G232800 // Glyma.08G154300
GO:0005840	C	ribosome	10	1309	532	29501	1	1	// Glyma.10G078900 // Glyma.12G232100 // Glyma.09G058100 // Glyma.08G238300 // Glyma.19G051900 // Glyma.06G325400 // Glyma.12G232300 // Glyma.03G141300 // Glyma.U009000 // Glyma.07G198500
GO:0044444	C	cytoplasmic part	37	1309	1156	29501	0.98	1	// Glyma.08G052900 // Glyma.10G078900 // Glyma.11G231100 // Glyma.01G179300 // Glyma.14G195400 // Glyma.02G258200 // Glyma.06G325400 // Glyma.20G072700 // Glyma.03G141300 // Glyma.11G062900 // Glyma.15G013800 // Glyma.12G120300 // Glyma.03G229000 // Glyma.18G026000 // Glyma.02G033300 // Glyma.19G051900 // Glyma.13G309800 // Glyma.01G077400 // Glyma.07G198500 // Glyma.14G058300 // Glyma.10G280700 …
GO:0043228	C	non-membrane-bounded organelle	31	1309	741	29501	0.65	1	// Glyma.10G078900 // Glyma.09G284800 // Glyma.06G325400 // Glyma.03G141300 // Glyma.17G035000 // Glyma.10G041700 // Glyma.17G051900 // Glyma.07G238400 // Glyma.08G161500 // Glyma.06G254500 // Glyma.19G051900 // Glyma.07G198500 // Glyma.03G169500 // Glyma.20G001300 // Glyma.09G058100 // Glyma.09G120200 // Glyma.09G247600 // Glyma.02G017400 // Glyma.12G232300 // Glyma.17G226300 // Glyma.19G149500 …
GO:0030529	C	ribonucleoprotein complex	11	1309	580	29501	1	1	// Glyma.10G078900 // Glyma.08G359600 // Glyma.09G058100 // Glyma.12G232100 // Glyma.08G238300 // Glyma.19G051900 // Glyma.06G325400 // Glyma.12G232300 // Glyma.03G141300 // Glyma.U009000 // Glyma.07G198500
GO:0005737	C	cytoplasm	42	1309	1539	29501	1	1	// Glyma.08G052900 // Glyma.10G078900 // Glyma.11G231100 // Glyma.01G179300 // Glyma.14G195400 // Glyma.02G258200 // Glyma.06G325400 // Glyma.20G072700 // Glyma.03G141300 // Glyma.11G062900 // Glyma.15G013800 // Glyma.12G120300 // Glyma.03G229000 // Glyma.10G102800 // Glyma.18G026000 // Glyma.11G084100 // Glyma.02G033300 // Glyma.19G051900 // Glyma.13G309800 // Glyma.01G077400 // Glyma.07G198500 …
