# Supplementary material for: CRISPR/Cas9-Mediated Multiple Knockouts in Abscisic Acid Receptor Genes Reduced the Sensitivity to ABA during Soybean Seed Germination
Source: Int J Mol Sci. 2022 Dec 18;23(24):16173. doi: 10.3390/ijms232416173 (PMC9784318; doi:10.3390/ijms232416173)
Supplement: Supplementary file 1 [file ijms-23-16173-s001.zip › Table S5.xlsx]

## Sheet: Sheet1
Primers used for qRT-PCR in this study.
Glyma.18g035000_AHG3-F	TGATTTCAGAACCGGAGGTGATGG
Glyma.18g035000_AHG3-R	CCCACATGCGGTCTCATTCGATAC
Glyma.19g069200_HONSU-F	ATTCTTGCCTTGCTGCTTTGGAC
Glyma.19g069200_HONSU-R	TTGTGGCAATGAGGAGGCACAAC
GmTUB-F	TCTTGGACAACGAAGCCATCT
GmTUB-R	TGGTGAGGGACGAAATGATCT
